# Supplementary material for: Geospatial distribution of intestinal parasitic infections in Rio de Janeiro (Brazil) and its association with social determinants
Source: PLoS Negl Trop Dis. 2017 Mar 8;11(3):e0005445. doi: 10.1371/journal.pntd.0005445 (PMC5358884; doi:10.1371/journal.pntd.0005445)
Supplement: S1 Table — (XLSX) [file pntd.0005445.s002.xlsx]

## Sheet: Final
S1 Table. Data
id	Gender	Municipality	Zip code	Latitude	Longitude	Years old	Educational level	Year of collection	Parasitological result
1	F	Rio de Janeiro	20550011	-22907788	-43239044	20	university level	2012	En
2	M	Rio de Janeiro	20766140	-22866164	-43282334	39	high school	2012	Gl
3	F	Rio de Janeiro	20771610	-22881540	-43277400	80	elementary school	2012	Bh
4	F	Rio de Janeiro	20911300	-22877720	-43251520	5	elementary school	2012	Gl
5	F	Rio de Janeiro	21046515	-22875606	-43239485	30	elementary school	2012	Ev
6	M	Rio de Janeiro	21250230	-22827961	-43305492	32	university level	2012	En
7	M	Rio de Janeiro	21330740	-22879272	-43364269	49	high school	2012	Ss
8	M	Rio de Janeiro	21810145	-22879977	-43456117	18	elementary school	2012	Ec
9	M	Rio de Janeiro	21853000	-22852100	-43474998	57	elementary school	2012	Ss
10	M	Rio de Janeiro	22461170	-22957578	-43207055	54	university level	2012	Ec, Eh/Ed
11	M	Rio de Janeiro	22611160	-23010399	-43292913	56	no formal education	2012	En, Sm
12	M	Rio de Janeiro	22710570	-22927646	-43373476	64	elementary school	2012	Eh/Ed, En
13	F	Rio de Janeiro	23045700	-22914090	-43567099	51	elementary school	2012	Sm
14	M	Maricá	24900000	-22926203	-42816218	43	university level	2012	Ec, En
15	M	Duque de Caxias	25015210	-22791022	-43320173	19	elementary school	2012	Gl
16	M	Duque de Caxias	25056250	-22756712	-43272552	33	university level	2012	Gl
17	F	Duque de Caxias	25261390	-22649076	-43261675	49		2012	Gl, En
18	F	Nova Iguaçu	26062240	-22668471	-43401542	33		2012	Al, Tt
19	M	Nova Iguaçu	26083340	-22739682	-43513191	29	elementary school	2012	Eh/Ed, En
20	M	Belford Roxo	26173030	-22731157	-43359343	35	high school	2012	Sm
21	M	Belford Roxo	26183606	-22724666	-43335002	27	high school	2012	Ec, En
22	M	Saquarema	28990000	-22837856	-42549126	16	elementary school	2012	Bh, En
23	M	Rio de Janeiro						2012	En
24	M	Rio de Janeiro	20261008	-22927091	-43212514	31	elementary school	2012	En
25	M	Rio de Janeiro	20910062	-22900188	-43234012	66		2012	Sm
26	F	Rio de Janeiro	20920201	-22898250	-43234332	49	elementary school	2012	Ec, Eh/Ed, En, Bh
27	M	Rio de Janeiro	21220350	-22854442	-43307502	50	university level	2012	Ec
28	F	Rio de Janeiro	21645001	-22821114	-43392296	33	university level	2012	En
29	M	Rio de Janeiro	22450250	-22993706	-43237678	52	high school	2012	Ss
30	M	Rio de Janeiro	22733440	-22905367	-43353104	32	elementary school	2012	Hk
31	M	Rio de Janeiro	23587210	-22921196	-43624108	46	elementary school	2012	Cb
32	M	São João de Meriti	25570430	-2276953	-43350801	57	elementary school	2012	Al, En
33	M	Nova Iguaçu	26291254	-22773838	-43538579	23	high school	2012	Gl
34	M	NilópolCb	26521030	-22808821	-43436095	30	high school	2012	Gl, Bh
35	M	NilópolCb	26535270	-22795097	-43411833	36	elementary school	2012	Al, En
36	F	Volta Redonda	27265160	-22527647	-44130020	28	elementary school	2012	En
37	M	Cachoeira de Macacu	28680000	-22542206	-42782739	49	elementary school	2012	Ec, En
38	F							2012	En
39	M	Rio de Janeiro	20231048	-22910599	-43185284	30		2012	Bh
40	F	Rio de Janeiro	20973012	-22887184	-43250733	17		2012	Ev
41	F	Rio de Janeiro	21020220	-22876949	-43490480	40	university level	2012	Bh
42	M	Rio de Janeiro	21020410	-22835156	-43273593	33	university level	2012	Ec
43	F	Rio de Janeiro	21041240	-22874357	-43247814	41	high school	2012	En
44	M	Rio de Janeiro	21044075	-22852370	-43243884	3	no formal education	2012	Gl
45	M	Rio de Janeiro	21340060	-22868606	-43359783	48	elementary school	2012	Gl, Ss
46	M	Rio de Janeiro	21510090	-22851482	-43352378	34	university level	2012	Gl
47	M	Rio de Janeiro	21515090	-22834197	-43365787	20	high school	2012	Gl, Al
48	F	Rio de Janeiro	21831380	-22892043	-43484165	59	high school	2012	En
49	F	Rio de Janeiro	21920000	-22798175	-43189396	59	elementary school	2012	Gl
50	M	Rio de Janeiro	22723021	-22915172	-43400953	28	high school	2012	Eh/Ed
51	M	Rio de Janeiro	22793140	-22997458	-43376359	46		2012	En
52	F	Rio de Janeiro	23545010	-22969584	-43707965	50		2012	Sm
53	F	São Gonçalo	24470475	-22789895	-43047153	32	elementary school	2012	Bh
54	M	Duque de Caxias	25025135	-22791343	-43325013	38	university level	2012	Gl
55	M	Duque de Caxias	25086012	-22778048	-43293838	32	elementary school	2012	Ss
56	M	Duque de Caxias	25243420	-22661601	-43293662	34	elementary school	2012	Tt, En
57	M	Magé	25900000	-22553713	-43051892	37		2012	Ec, Eh/Ed
58	F	Nova Iguaçu	26298710	-22851271	-43618698	56	no formal education	2012	Hk
59	M	Valença	27655000	-22288186	-43925876	36	elementary school	2012	En
60	F							2012	Tt
61	F	Rio de Janeiro						2012	Gl, En
62	M	Rio de Janeiro				53		2012	Ib, En, Eh/Ed
63	M							2012	Eh/Ed
64	M	Rio de Janeiro				65		2012	Ec, Eh/Ed, Ib
65	M	Rio de Janeiro				52		2012	Ss, En, Ib
66	M	Rio de Janeiro	20221220	-22902044	-43193304	48	elementary school	2012	Eh/Ed, Gl
67	M	Rio de Janeiro	21061240	-22860582	-43267715	29	high school	2012	Bh
68	F	Rio de Janeiro	21540620	-22851375	-43340954	47	high school	2012	Ec, Eh/Ed
69	F	Rio de Janeiro	21854260	-22836213	-43502349	15	high school	2012	Ec
70	F	Rio de Janeiro	22451971	-22987138	-43248394	43	elementary school	2012	Ec, Eh/Ed, En
71	M	Rio de Janeiro	22795565	-23025268	-43483274	30	university level	2012	Ec, Eh/Ed
72	M	Rio de Janeiro	23017454	-22921556	-43514184	29	high school	2012	Hk, Ss
73	M	Rio de Janeiro	23032080	-22974905	-43640294	60		2012	Ib, En
74	F	Rio de Janeiro	23060380	-22909671	-43615108	56	no formal education	2012	En
75	F	São Gonçalo	24466260	-22812028	-43073251	39	university level	2012	Ec, Ib
76	M	São João de Meriti	25561130	-22776638	-43356458	24	high school	2012	Eh/Ed
77	M							2012	En
78	F	Rio de Janeiro				32		2012	Gl
79	M	Rio de Janeiro				11		2012	Gl, Ec
80	F	Rio de Janeiro				37		2012	En
81	F	Rio de Janeiro				57		2012	Ec
82	M							2012	En
83	F	Rio de Janeiro				70		2012	Eh
84	M	Rio de Janeiro						2012	Gl
85	F	Rio de Janeiro				13		2012	Ev
86	M	Rio de Janeiro	20921270	-22889067	-43227734	35	high school	2012	Eh/Ed, En
87	F	Rio de Janeiro	21032030	-22856699	-43256639	30	high school	2012	Bh
88	F	Rio de Janeiro	21060080	-22856242	-43260858	38		2012	Eh/Ed
89	M	Rio de Janeiro	21060120	-22856295	-43263620	27	elementary school	2012	Sm
90	M	Rio de Janeiro	21930390	-22816161	-43185147	71	elementary school	2012	En
91	F	Rio de Janeiro	22775750	-22943369	-43361908	39	elementary school	2012	En
92	M	Rio de Janeiro	22783111	-22987531	-43433309	29	high school	2012	Sm
93	M	Rio de Janeiro	22795565	-23025268	-43483274	30	university level	2012	Ec
94	F	Rio de Janeiro	23095842	-22856975	-43541778	68	high school	2012	Ec, En
95	F	Seropédica	23845280	-22811903	-43640953	58	elementary school	2012	Ec
96	F	Mangaratiba	23870000	-22923773	-43945676	73	elementary school	2012	En
97	M	Rio de Janeiro	24737473	-22917071	-43634208	29	university level	2012	Bh
98	M	Duque de Caxias	25056250	-22756613	-43272764	46	elementary school	2012	Al
99	M	São João de Meriti	25510100	-22792551	-43381935	39	high school	2012	En
100	M	São João de Meriti	25560580	-22792020	-43364018	61	high school	2012	Ec
101	M	Magé	25920000	-22621753	-43168618	20	high school	2012	En
102	M	Magé	25937840	-22639046	-43202046	10		2012	Ev, Al, Tt
103	F	Nova Iguaçu	26087480	-22708445	-43518346	16	high school	2012	En, Eh
104	F	Nova Iguaçu	26215360	-22750890	-43444129	68	high school	2012	Ec
105	M	Queimados	26385300	-22702707	-43554426	58	elementary school	2012	Sm
106	M	Barra Mansa	27343050	-22569832	-44174469	63	elementary school	2012	Ss
107	F	Rio de Janeiro						2012	En
108	F	Rio de Janeiro						2012	En
109	M	Rio de Janeiro	20250150	-22917349	-43203549	58	high school	2012	En
110	F	Rio de Janeiro	21215450	-22836336	-43302026	38	elementary school	2012	Ec, En
111	F	Rio de Janeiro	21235410	-22836197	-43327851	53	university level	2012	Bh
112	F	Rio de Janeiro	21540620	-22851375	-43340954	47	high school	2012	Bh
113	M	Rio de Janeiro	21745110	-22878871	-43405832	32	university level	2012	Ec
114	M	Rio de Janeiro	21825030	-22889670	-43475509	34	university level	2012	En
115	F	Rio de Janeiro	22450250	-22993760	-43237839	42	elementary school	2012	Bh
116	M	Rio de Janeiro	22451240	-22981291	-43240545	37	elementary school	2012	En
117	M	Rio de Janeiro	23012110	-22886451	-43524819	31	high school	2012	Bh
118	M	Rio de Janeiro	23036250	-22940857	-43571990	44		2012	Eh/Ed
119	M	Rio de Janeiro	23595040	-22928974	-43654339	34	elementary school	2012	Bh
120	M	Angra dos ReCb	23900000	-22961136	-44437527	30	elementary school	2012	Eh
121	F	Itaboraí	24800000	-22774719	-42927657	67	no formal education	2012	Ec
122	F	Duque de Caxias	25268160	-22645808	-43245642	59	elementary school	2012	Tt
123	M	São João de Meriti	25510070	-22788097	-43380021	80	high school	2012	En
124	F	São João de Meriti	25510161	-22789621	-43374929	34		2012	Ib, En
125	M	São João de Meriti	25550430	-22771710	-43385099	24		2012	En
126	M	São João de Meriti	25561210	-22767291	-43375077	69	elementary school	2012	En
127	M	Nova Iguaçu	26011100	-22753524	-43430203	55	high school	2012	Eh/Ed, Ss
128	F	Rio de Janeiro				37		2012	Gl, Bh
129	F	Rio de Janeiro						2012	Ec
130	M	Rio de Janeiro	20211320	-22918944	-43200371	22	elementary school	2012	En
131	M	Rio de Janeiro	20231091	-22913208	-43186271	28	high school	2012	Gl, En
132	M	Rio de Janeiro	20710130	-22908459	-43279546	21	high school	2012	Eh/Ed
133	M	Rio de Janeiro	20973012	-22891221	-43241828	37	high school	2012	Ec
134	F	Rio de Janeiro	21040361	-22854918	-43248724	30		2012	Ec, Ib
135	M	Rio de Janeiro	21046425	-22877113	-43515553	8		2012	Al
136	M	Rio de Janeiro	21235190	-22839294	-43327806	48	university level	2012	Bh
137	F	Rio de Janeiro	21371150	-22856531	-43319408	24		2012	Ec, En
138	F	Rio de Janeiro	21825220	-22889664	-43465191	36	elementary school	2012	Ec
139	F	Rio de Janeiro	21842100	-22871273	-43478725	87	no formal education	2012	En
140	M	Rio de Janeiro	22733116	-22900797	-43359545	28	high school	2012	Ib, En
141	M	Rio de Janeiro	22735155	-22921781	-43357099	18	high school	2012	En, Sm
142	M	Rio de Janeiro	23092031	-22878001	-43524129	33	high school	2012	En
143	M	Rio de Janeiro	23545290	-22967776	-43710535	16	high school	2012	Bh
144	M	Duque de Caxias	25010145	-22786854	-43314180	25	elementary school	2012	Eh/Ed, Gl
145	F	Duque de Caxias	25056250	-22756326	-43273078	51		2012	Gl
146	F	Duque de Caxias	25070070	-22782695	-43305819	49	university level	2012	Ec, En
147	F	Duque de Caxias	25251165	-22660382	-43274805	67		2012	En
148	M	Duque de Caxias	25268110	-22645076	-43248539	35	university level	2012	Ec, Eh/Ed, Ib, En
149	M	São João de Meriti	25585810	-22797705	-43334079	48	elementary school	2012	Ss
150	M	Magé	25915000	-22647577	-43205639	39	elementary school	2012	Cb, En, Eh/Ed
151	M	Nova Iguaçu	26052800	-22684446	-43457413	38	elementary school	2012	Ec
152	F	Nova Iguaçu	26083325	-22740663	-43513201	60	no formal education	2012	Ec, Eh/Ed, En
153	M	Nova Iguaçu	26087515	-22710126	-43520720	16		2012	En
154	M	Belford Roxo	26110170	-22754452	-43364597	39	elementary school	2012	Sm
155	M	Belford Roxo	26125100	-22738100	-43405338	54	elementary school	2012	Eh/Ed, Eh
156	M	Belford Roxo	26160270	-22732880	-43399437	29	elementary school	2012	Ib, En
157	M	Belford Roxo	26183170	-22712252	-43343625	52	elementary school	2012	Bh
158	M	Belford Roxo	26195355	-22754713	-43354292	51	elementary school	2012	Ec, En
159	F	Nova Iguaçu	26279085	-22748359	-43514157	47	elementary school	2012	Eh/Ed, En
160	M	Nova Iguaçu	26398120	-22724403	-43506071	53	elementary school	2012	Eh/Ed
161	M	NilópolCb	26535270	-22795097	-43411833	36	elementary school	2012	Sm
162	M	Rio de Janeiro	20541100	-22921355	-43246433	45	university level	2012	Ec, Eh
163	F	Rio de Janeiro	21011781	-22807103	-43301748	38		2012	Bh
164	M	Rio de Janeiro	21520001	-22812803	-43359975	62	no formal education	2012	Ec, En
165	M	Rio de Janeiro	21911310	-22792710	-43180183	33	university level	2012	Ec, En
166	M	Rio de Janeiro	22210030	-22931031	-43174327	53	university level	2012	Bh
167	F	Rio de Janeiro	23017000	-22926348	-43529923	40	elementary school	2012	Ss
168	M	Rio de Janeiro	23520288	-22982899	-43688257	20	high school	2012	Eh/Ed, En
169	M	Parati	23970000	-23100631	-44707789	16		2012	Bh
170	M	São Gonçalo	24466280	-22807732	-43061123	65	elementary school	2012	Ec
171	F	Duque de Caxias	25025580	-22765497	-43317124	31	elementary school	2012	En
172	M	Duque de Caxias	25086012	-22778048	-43293838	32	elementary school	2012	Sm
173	M	São João de Meriti	25515012	-22800107	-43370760	24	elementary school	2012	Gl
174	M	Saquarema	28990-000	-22923949	-42477438	25	high school	2012	Tt
175	M							2012	Ec
176	F	Rio de Janeiro						2012	Ec
177	F	Rio de Janeiro				55		2012	Bh
178	F	Rio de Janeiro	21042000	-22868915	-43240586	17		2012	En
179	F	Rio de Janeiro	21380400	-22881209	-43315872	66	elementary school	2012	En
180	M	Rio de Janeiro	21640200	-22832139	-43392561	36		2012	En
181	M	Rio de Janeiro	21815205	-22890738	-43454595	52	elementary school	2012	Hk, Ec, Ss
182	F	Rio de Janeiro	21910010	-22793313	-43170001	40		2012	Eh/Ed, Ss
183	M	Rio de Janeiro	21920000	-22798549	-43188027	25	university level	2012	En
184	F	Rio de Janeiro	22763627	-22963433	-43350052	48	elementary school	2012	Gl
185	M	Rio de Janeiro	22775110	-22950781	-43373671	46	university level	2012	En
186	F	Rio de Janeiro	23030572	-22956166	-43584430	28	high school	2012	Sm
187	F	Rio de Janeiro	23031400	-22995359	-43623539	26	high school	2012	Sm
188	M	Rio de Janeiro	23031400	-22994944	-43623700	33	elementary school	2012	Sm
189	M	Rio de Janeiro	23587210	-22921191	-43623846	46	elementary school	2012	Cb
190	F	Duque de Caxias	25225210	-22705039	-43275954	37	high school	2012	Ec
191	M	Belford Roxo	26175705	-22727714	-43344284	48	elementary school	2012	Bh
192	F	Japeri	26430090	-22688985	-43603985	23	university level	2012	En
193	F	NilópolCb	26540130	-22810652	-43404361	20	high school	2012	Bh
194	M							2013	Eh/Ed
195	M	Rio de Janeiro						2013	Ec
196	F	Rio de Janeiro				23		2013	En
197	F							2013	En
198	F	Rio de Janeiro				52		2013	En
199	M	Rio de Janeiro	21046425	-22870988	-43235709	38		2013	Ec
200	M	Rio de Janeiro	21050320	-22881210	-43251219	17	university level	2013	En
201	M	Rio de Janeiro	21531600	-22827257	-43364156	26	high school	2013	Ib
202	F	Rio de Janeiro	22050031	-22975340	-43188099	22	university level	2013	En
203	F	Rio de Janeiro	22240006	-22938488	-43192223	58	high school	2013	En
204	F	Rio de Janeiro	23010440	-22883414	-43502194	27	elementary school	2013	Eh/Ed
205	M	Rio de Janeiro	23032545	-22978856	-43653577	44	university level	2013	Eh/Ed
206	M	Rio de Janeiro	23058410	-22922987	-43619437	54	elementary school	2013	En
207	M	Rio de Janeiro	23595370	-22937968	-43661864	32	university level	2013	Eh/Ed, En
208	M	Duque de Caxias	25065136	-22775942	-43291038	27	high school	2013	En
209	F	Duque de Caxias	25223360	-22690137	-43261995	43	elementary school	2013	Ib, Ec, Eh
210	M	São João de Meriti	25550270	-22773692	-43383430	40	elementary school	2013	En
211	M	Belford Roxo	26187610	-22730774	-43331456	44	elementary school	2013	En
212	F	Nova Iguaçu	26250080	-22767078	-43444406	33	high school	2013	Ec
213	M	NilópolCb	26520631	-22818406	-43428066	31	high school	2013	Eh/Ed
214	M	NilópolCb	26520631	-22813251	-43431759	29	high school	2013	Ib
215	M	Araruama	28970000	-22881044	-42384520	41	elementary school	2013	Ec, En
216	M							2013	Ib
217	F							2013	Eh/Ed
218	M	Rio de Janeiro	20230014	-22914170	-43182750	39	high school	2013	Gl, Bh
219	F	Rio de Janeiro	20540140	-22923056	-43239269	65	elementary school	2013	Bh
220	M	Rio de Janeiro	21010610	-22807231	-43301249	18	elementary school	2013	Eh/Ed
221	M	Rio de Janeiro	21850000	-22860708	-43482797	41	elementary school	2013	Ec
222	M	Duque de Caxias	25020210	-22784113	-43313964	45	high school	2013	En
223	M	São João de Meriti	25510320	-22793417	-43368709	25	university level	2013	Eh/Ed, En
224	M	Belford Roxo	26171390	-22734545	-43353350	22	high school	2013	Ec
225	M	Belford Roxo	26183390	-22709637	-43330544	91	elementary school	2013	Bh
226	M	Saquarema	28990000	-22898238	-42471224	17	high school	2013	Ec, Eh/Ed, En
227	M	Rio de Janeiro				14		2013	En
228	F	Rio de Janeiro	20920201	-22898250	-43234332	49	elementary school	2013	Al, Ec, En
229	M	Rio de Janeiro	21221380	-22840967	-43309764	28	university level	2013	Bh
230	F	Rio de Janeiro	21755220	-22886613	-43421048	27	high school	2013	Ec
231	M	Rio de Janeiro	20730400	-22907966	-43301238	42	high school	2013	Ss
232	M	Rio de Janeiro	22713169	-22928889	-43396053	51	high school	2013	Ec
233	M	Rio de Janeiro	22773220	-22945916	-43363390	41	high school	2013	Gl, Ec
234	F	Rio de Janeiro	23064-040	-22902092	-43585408	48	elementary school	2013	Sm
235	F	Rio de Janeiro	23093310	-22879773	-43528050	44		2013	En
236	F	Rio de Janeiro	23097690	-22859004	-43531003	11		2013	Bh, En
237	M	Rio de Janeiro	23530000	-22977294	-43697219	23	university level	2013	Gl, Eh/Ed, Bh
238	M	Duque de Caxias	2522030	-22689885	-43247525	44	elementary school	2013	En
239	F	Duque de Caxias	25266000	-22615555	-43199565		elementary school	2013	En
240	F	Nova Iguaçu	26070524	-22710903	-43437490	41	high school	2013	Gl
241	M	Niterói	24141465	-22876341	-43045891	42	high school	2013	En
242	M	Itaboraí	24808396	-22752635	-42857933	49		2013	En
243	M	Duque de Caxias	25025080	-22779184	-43320612	39		2013	Eh/Ed
244	M	Duque de Caxias	25225216	-22706807	-43270114	52	elementary school	2013	Ss
245	F	São João de Meriti	25570031	-22774176	-43355699	38	elementary school	2013	Ec
246	F	Nova Iguaçu	26010295	-22758620	-43418799	19	elementary school	2013	Gl
247	F	Nova Iguaçu	26022740	-22734871	-43455482	47		2013	Eh/Ed
248	M	Belford Roxo	26113080	-22752075	-43384034	21	high school	2013	Gl
249	M	Belford Roxo	26185129	-22706751	-43336021	46	elementary school	2013	Eh
250	M	Japeri	26470085	-22689716	-43582935	32		2013	lob, Eh/Ed, Bh
251	M	Rio de Janeiro				44		2013	Ss
252	F	Rio de Janeiro						2013	Bh
253	M	Rio de Janeiro	21040005	-22850825	-43245131	44		2013	En
254	M	Rio de Janeiro	21050000	-22873653	-43258026	59	elementary school	2013	Bh
255	M	Rio de Janeiro	21660010	-22837831	-43373509	54		2013	Ec, Eh/Ed
256	M	Rio de Janeiro	22021010	-22964085	-43177063	33	university level	2013	Ec, Ib
257	M	Rio de Janeiro	22765430	-22959225	-43343600	36	elementary school	2013	Al, Tt
258	F	Rio de Janeiro	23095720	-22857893	-43544095	36	high school	2013	Crypto
259	M	Itaboraí	24808396	-22752635	-42857933	49		2013	Al
260	M	Duque de Caxias	25264142	-22641941	-43232578	59	elementary school	2013	En
261	F	São João de Meriti	25565541	-22787591	-43351034	36	elementary school	2013	En
262	F	Nova Iguaçu	26291449	-22783895	-43553159	55	elementary school	2013	Ss
263	M	Rio de Janeiro						2013	Ev
264	M	Rio de Janeiro				25	elementary school	2013	En
265	M	Rio de Janeiro	20230150	-22913276	-43180997	34	elementary school	2013	Ec, Ib
266	F	Rio de Janeiro	20735010	-22894992	-43302784	54	elementary school	2013	Bh, En
267	M	Rio de Janeiro	20760260	-22881529	-43289997	51	high school	2013	En
268	M	Rio de Janeiro	20921270	-22889067	-43227734	35	high school	2013	Eh/Ed
269	F	Rio de Janeiro	20961160	-22899334	-43263685	78		2013	Gl
270	F	Rio de Janeiro	21042760	-22858889	-43246612	35	elementary school	2013	En
271	M	Rio de Janeiro	21515167	-22825298	-43366533	63	high school	2013	Ss
272	F	Rio de Janeiro	21831380	-22892043	-43484165	59	high school	2013	Eh/Ed
273	M	Rio de Janeiro	22713169	-22928889	-43396053	50	high school	2013	Eh/Ed
274	M	Rio de Janeiro	22785075	-2299567	-43498777	22	high school	2013	Ib, En, Eh/Ed
275	M	Rio de Janeiro	23070200	-22898642	-43578759	32	high school	2013	Ec
276	F	Nova Iguaçu	23277350	-22748946	-43490187	54	elementary school	2013	Bh
277	F	Rio de Janeiro	23585126			18	high school	2013	En
278	M	Duque de Caxias	25212140	-22681222	-43258266	48		2013	En
279	M	Nova Iguaçu	26030650	-22732635	-43470027	62	university level	2013	En
280	F	Nova Iguaçu	26041051	-22706617	-43468000	36	high school	2013	En
281	M	NilópolCb	26520260	-22815908	-43431328	22	high school	2013	En
282	M	Nova Iguaçu	26550020			28		2013	Ec, En
283	M	Cachoeira de Macacu	28680000	-22542206	-42782739	49	elementary school	2013	Ec, En
284	M	Rio de Janeiro	21510410	-22830510	-43346170	47	elementary school	2013	Gl
285	M	Rio de Janeiro	22723021	-22915172	-43400953	29	high school	2013	Eh/Ed
286	M	Rio de Janeiro	23587210	-22921191	-43623846	46	elementary school	2013	Cb
287	F	São Gonçalo	24465620	-22808521	-43059243	53	elementary school	2013	Eh/Ed
288	M	Duque de Caxias	25050580	-22760237	-43293153	36	elementary school	2013	Gl, Crypto
289	F	Duque de Caxias	25080340	-22785950	-43294435	49	elementary school	2013	Bh
290	M	Duque de Caxias	25268110	-22645076	-43248539	36	university level	2013	Gl
291	M	São João de Meriti	25561220	-22768729	-43363761	38		2013	Eh/Ed
292	F	Barra Mansa	27330660	-22553183	-44168997	38	university level	2013	Eh/Ed
293	M							2013	Ec, Eh/Ed
294	M	Rio de Janeiro				43		2013	Gl, En
295	F	Rio de Janeiro	20540140	-22923056	-43239269	65	elementary school	2013	En
296	M	Rio de Janeiro	20750280	-22874607	-43302030	47	elementary school	2013	Ec, En
297	M	Rio de Janeiro	21021380	-22842297	-43265179	52	university level	2013	En
298	M	Rio de Janeiro	21050090	-22877398	-43253846	40		2013	En
299	M	Rio de Janeiro	21241090	-22816093	-43308183	27		2013	Sm, Bh
300	M	Rio de Janeiro	21833190	-22879787	-43494245	39		2013	En
301	M	Rio de Janeiro	22641	-22987313	-43308144	24	high school	2013	Gl
302	M	Rio de Janeiro	22710570	-22927646	-43373476	64	elementary school	2013	Eh/Ed
303	M	Rio de Janeiro	22720390	-22917104	-43388116	43	university level	2013	Ib
304	M	Rio de Janeiro	22735080	-22917200	-43358792	47	high school	2013	En
305	F	Rio de Janeiro	22760010	-22935358	-43348194	53	elementary school	2013	Cb
306	F	Rio de Janeiro	22780020	-22963028	-43396110	17	high school	2013	En
307	M	Rio de Janeiro	23580040	-22916347	-43639277	25	high school	2013	En
308	M	Comendador Levy Gasparian	25875000	-22044835	-43219272	65	elementary school	2013	Ss
309	M	NilópolCb	26520631	-22818406	-43428066	30	high school	2013	Gl
310	M							2013	Gl
311	M	Rio de Janeiro	20761340	-22868467	-43297791	29	high school	2013	Crypto
312	M	Rio de Janeiro	21044251	-22855480	-43242907	24	high school	2013	Ec, Eh/Ed
313	F	Rio de Janeiro	21050060	-22880657	-43253073	24		2013	En
314	M	Rio de Janeiro	21235280	-22837177	-43331783	34	high school	2013	Cb
315	M	Rio de Janeiro	21531300	-22825048	-43339248	56		2013	Hk
316	M	Rio de Janeiro	21650100	-22834991	-43380164	14	high school	2013	Ss
317	M	Rio de Janeiro	21660150	-22841013	-43381058	26	elementary school	2013	En, Bh, Ec, Ib
318	M	Rio de Janeiro	21755360	-22884888	-43413070	50	university level	2013	Eh/Ed
319	M	Rio de Janeiro	22765430	-22959225	-43343600	37	elementary school	2013	Eh/Ed
320	M	Rio de Janeiro	23092031	-22878001	-43524129	34	high school	2013	Ec
321	F	São Gonçalo	24460370	-22810322	-43041229	23	university level	2013	En
322	M	São Gonçalo	24751730	-22865940	-43008300	25		2013	Ec, Eh/Ed, En
323	F	Duque de Caxias	25040060	-22744500	-43317034	14	no formal education	2013	Eh/Ed
324	M	Duque de Caxias	25056140	-22760065	-43275459	46	elementary school	2013	Bh
325	M	Nova Iguaçu	26298557	-22744962	-43493580	26	high school	2013	Ec, Eh/Ed
326	M	Araruama	28970000	-22870646	-42317957	33	elementary school	2013	En
327	M	Rio de Janeiro				36		2013	Ss, Bh
328	F							2013	En
329	F	Rio de Janeiro	21655340	-22817701	-43374502	20	high school	2013	En
330	M	Itaguaí	23835000	-22841429	-43767837	67	elementary school	2013	Ss
331	F	São Gonçalo	24745155	-22855471	-43001222	71	elementary school	2013	En
332	F	Duque de Caxias	25035210	-22751081	-43308718	37	elementary school	2013	Bh
333	M	Duque de Caxias	25060160	-22772635	-43297869	37		2013	En
334	M	Duque de Caxias	25275130	-22610039	-43238114	30	elementary school	2013	Bh
335	M	São João de Meriti	25585180	-22795908	-43338433	25		2013	Ec
336	M	Nova Iguaçu	26062520	-22752851	-43491747	39	elementary school	2013	En, Sm
337	M	Nova Iguaçu	26265560	-22762724	-43496926	30	elementary school	2013	Eh/Ed
338	M	Nova Iguaçu	26279410	-22743359	-43519669	33	high school	2013	Bh
339	F	Nova Iguaçu	26280230	-22739067	-43492215	35	elementary school	2013	En
340	M	Rio de Janeiro				29		2013	Tt
341	M	Rio de Janeiro				47		2013	En
342	M	Rio de Janeiro	20230152	-22912795	-43183504	35	elementary school	2013	Hk, Tt
343	M	Rio de Janeiro	20771130	-22891983	-43240081	58	elementary school	2013	Bh
344	F	Rio de Janeiro	21010180	-22818569	-43294558	42	high school	2013	En
345	M	Rio de Janeiro	21030410	-22845820	-43246648	58	high school	2013	Eh/Ed, En
346	F	Rio de Janeiro	21241310	-22812766	-43316870	21		2013	Ec
347	F	Rio de Janeiro	21810007	-22879828	-43501966	42	high school	2013	En
348	M	Rio de Janeiro	21843000	-22872405	-43498308	28	university level	2013	Eh/Ed
349	M	Rio de Janeiro	21863000	-22857347	-43468672	40	elementary school	2013	Ss
350	F	Rio de Janeiro	21921560	-22809985	-43179302	21		2013	Ec, Bh, lob, Sm, En
351	M	Rio de Janeiro	21931070	-22819401	-43188585	19	high school	2013	Bh
352	M	Rio de Janeiro	22790530	-23020040	-43475968	44	elementary school	2013	En
353	M	Rio de Janeiro	22793140	-22997458	-43376359	46		2013	Ec, En, Ib
354	M	Rio de Janeiro	23970000	-23220999	-44721029	41	high school	2013	En
355	F	Duque de Caxias	25233247	-22700581	-43301125	44	elementary school	2013	Eh/Ed
356	F	Duque de Caxias	25255090	-22638851	-43280101	37		2013	Bh
357	M	São João de Meriti	25580110	-22786546	-43348637	57	elementary school	2013	En
358	M	Belford Roxo	26176060	-22719556	-43359061	44	elementary school	2013	Hk
359	M	Belford Roxo	26195160	-22758567	-43355476	30	high school	2013	Ec, Ib
360	M	Nova Iguaçu	26398120	-22724403	-43506071	55	elementary school	2013	En
361	F	Mesquita	26551301	-22785138	-43422898	52	university level	2013	En
362	F	Macaé	27995000	-22321201	-42178975	55		2013	En
363	M	Santo Antonio de Padua	28470000	-21661975	-42293062	49	no formal education	2013	Gl
364	F	Rio de Janeiro				21		2013	Ec
365	M	Rio de Janeiro	20251380	-22921397	-43192206	43	university level	2013	En
366	M	Rio de Janeiro	20260030	-22915225	-43211312	21	university level	2013	En
367	F	Rio de Janeiro	20911300	-22879756	-43250404	48	high school	2013	En
368	M	Rio de Janeiro	20975180	-22889538	-43255752	46	high school	2013	Cb
369	M	Rio de Janeiro	21010180	-22818574	-43294547	46	university level	2013	En
370	F	Rio de Janeiro	21020340	-22834442	-43273545	40	high school	2013	En
371	M	Rio de Janeiro	21050035	-22879959	-43251525	29	high school	2013	Ec, En
372	F	Rio de Janeiro	21073240	-22851348	-43269455	33	high school	2013	En, Bh, Ec, Ib
373	M	Belford Roxo	21175090	-22723155	-43342005	38	elementary school	2013	Gl
374	M	Rio de Janeiro	21370590	-22856808	-43311472	53	elementary school	2013	Eh/Ed
375	M	Rio de Janeiro	22713470	-22922041	-43397928	19	high school	2013	Eh/Ed, En
376	M	São Gonçalo	24412000	-22849849	-43077174	54	university level	2013	Gl
377	F	Belford Roxo	26116460	-22741571	-43389532	33	university level	2013	En
378	M	Nova Iguaçu	26277345	-22745481	-43490314	52	high school	2013	En
379	M	NilópolCb	26545030	-22819413	-43405519	51	high school	2013	Ec
380	F	Cachoeira de Macacu	28680000	-22593241	-42732945	36	high school	2013	Bh
381	M	Rio de Janeiro						2014	Crypto
382	M	Rio de Janeiro				52	elementary school	2014	Gl
383	F	Rio de Janeiro				25		2014	Eh/Ed, En
384	F	Rio de Janeiro	20551210	-22912629	-43250809	32	elementary school	2014	En
385	F	Rio de Janeiro	20761270	-22870269	-43294758	65	elementary school	2014	Ec
386	M	Rio de Janeiro	20930053	-22890397	-43236804	49	elementary school	2014	Ss
387	M	Rio de Janeiro	20960150	-22897484	-43255345	45	high school	2014	Ec, En
388	F	Rio de Janeiro	20961210	-22895324	-43263917	25	high school	2014	Eh/Ed
389	F	Rio de Janeiro	21040361	-22855284	-43248874	58	elementary school	2014	Bh
390	F	Rio de Janeiro	21046425	-22870627	-43236697	60		2014	Ec
391	M	Rio de Janeiro	21210340	-22844681	-43297768	16	elementary school	2014	En
392	M	Rio de Janeiro	21230330	-22825912	-43325635	30	high school	2014	Bh, Eh/Ed, En
393	M	Rio de Janeiro	21235220	-22839619	-43325796	27	high school	2014	Ec
394	F	Rio de Janeiro	23060500	-22908072	-43604268	1	no formal education	2014	Gl
395	M	Rio de Janeiro	23078240	-22880430	-43586146	33	high school	2014	Ec, En
396	F	Itaboraí	24808528	-22771561	-42859087	36	university level	2014	Bh
397	M	Duque de Caxias	25260030	-22643172	-43278244	33	high school	2014	Ss, Ec, Bh
398	F	Duque de Caxias	25275540	-22623879	-43214973	51	elementary school	2014	Bh
399	F	Nova Iguaçu	26087470	-22762649	-43593402	38	elementary school	2014	Gl, Bh
400	M	Nova Iguaçu	26286400	-22748409	-43475378	25	university level	2014	Bh
401	M	Rio de Janeiro						2014	Crypto
402	M	Rio de Janeiro				25		2014	Bh
403	M	Rio de Janeiro	20271090	-22913677	-43233628	25	university level	2014	Ec, Eh/Ed
404	F	Rio de Janeiro	21051370	-22874066	-43272499	47		2014	En
405	M	Rio de Janeiro	21370590	-22856808	-43311472	55	elementary school	2014	Bh, Eh/Ed
406	M	Rio de Janeiro	21715065	-22879238	-43435105	30	university level	2014	Gl
407	M	Rio de Janeiro	22765430	-22959225	-43343600	37	elementary school	2014	Al, Eh/Ed
408	F	Nova Iguaçu	23030205	-22737262	-43463395	39	elementary school	2014	Crypto
409	M	Duque de Caxias	25051-230	-22759517	-43289954	19	high school	2014	Sm
410	M	Nova Iguaçu	26052050	-22690694	-43450042	37	elementary school	2014	Ss
411	M	Queimados	26385130	-22708584	-43558144	89	elementary school	2014	Ec, Eh/Ed
412	M	NilópolCb	26525410	-22802071	-43425858	59	high school	2014	Ss
413	M					33		2014	Hk
414	M	Rio de Janeiro	21061300	-22865807	-43276855	23	high school	2014	Bh
415	M	Rio de Janeiro	21655400	-22822559	-43388623	20	university level	2014	Gl
416	M	Rio de Janeiro	20241140	-22914319	-43180068	35	university level	2014	Eh/Ed
417	M	Rio de Janeiro	22071060	-22980947	-43194486	50	university level	2014	Bh
418	M	Rio de Janeiro	20760731	-22874933	-43295430	38	university level	2014	Ec, En
419	M	Rio de Janeiro	21660280	-22838321	-43373844	43	elementary school	2014	Bh
420	M	Rio de Janeiro	22411030	-22981100	-43202936	34	university level	2014	Ec, Eh/Ed
421	M	Rio de Janeiro	22753053	-22976903	-43334308	44	elementary school	2014	Bh
422	M	Rio de Janeiro	22775180	-22957877	-43378437	32	high school	2014	Eh/Ed
423	F	São Gonçalo	24710350	-22824104	-43004777	33	elementary school	2014	Crypto
424	F	Nova Iguaçu	26298611	-22848363	-43610478	31	high school	2014	Bh
425	F	Rio de Janeiro	22760010	-22935358	-43348194	54	elementary school	2014	Cb
426	M	Rio de Janeiro	23016590	-22916138	-43530262	39	high school	2014	En
427	M	Rio de Janeiro	23520036	-22933701	-43671180	7	elementary school	2014	En
428	F	São Gonçalo	24465620	-22808521	-43059243	54	elementary school	2014	Eh/Ed
429	M	Duque de Caxias	25010145	-22786854	-43314180	27	elementary school	2014	Ec, Bh
430	F	Duque de Caxias	25220690	-22680795	-43241301	49	elementary school	2014	Al
431	F	São João de Meriti	25512390	-22788774	-43361466	57	elementary school	2014	Bh
432	M	São João de Meriti	25581030	-22786214	-43335552	28	high school	2014	Ss
433	M	Nova Iguaçu	26083115	-22737772	-43504395	25	high school	2014	En
434	M	Belford Roxo	26175200	-22720499	-43345191	36	high school	2014	Ec, En
435	M	Nova Iguaçu	26291569	-22790023	-43544877	26		2014	Ss
436	F	Mesquita	26556450	-22773549	-43439846	38	high school	2014	Cb
437	M	São Pedro da Aldeia	28940000	-22829623	-42095816	47	high school	2014	Ec, Eh
438	M	Rio de Janeiro	20771130	-22891983	-43240081	58	elementary school	2014	Crypto, Bh
439	M	Rio de Janeiro	21920010	-22800714	-43187010	20	high school	2014	Gl, Hn
440	F	Mangaratiba	23870000	-22923773	-43945676	75	elementary school	2014	En
441	M	São Gonçalo	24431480	-22829994	-43080133	62	elementary school	2014	Bh
442	M	Duque de Caxias	25075270	-22790635	-43300514	23	university level	2014	Ib, Bh
443	M	Duque de Caxias	25255410	-22621684	-43285697	64	university level	2014	Bh
444	M	Três Rios	25807100	-22112365	-43208249	47	university level	2014	Eh/Ed
445	F	NilópolCb	26520210	-22810965	-43417302	24	university level	2014	Eh/Ed
446	M	Rio de Janeiro				17	high school	2014	En
447	F	Rio de Janeiro					university level	2014	Bh
448	M	Rio de Janeiro	20755170	-22887929	-43296731	24	university level	2014	En
449	M	Rio de Janeiro	21043330	-22860440	-43268966	43	elementary school	2014	Sm
450	M	Rio de Janeiro	21050000	-22873306	-43258058	73	elementary school	2014	Ec
451	M	Rio de Janeiro	21050160	-22870127	-43257351	26	university level	2014	Gl
452	M	Rio de Janeiro	21321050	-22899751	-43354978	27	high school	2014	Crypto
453	F	Rio de Janeiro	22231200	-22935998	-43184919	23	university level	2014	Sm
454	M	Rio de Janeiro	22733001	-22902661	-43355767	22	elementary school	2014	Eh/Ed
455	F	Rio de Janeiro	23010640	-22883827	-43509545	58	elementary school	2014	En
456	F	São Gonçalo	24466260	-22812028	-43073251	41	university level	2014	Ib
457	M	Duque de Caxias	25045307	-22722725	-43308180	25	high school	2014	Ib
458	M	Duque de Caxias	25268110	-22645076	-43248539	37	university level	2014	Eh/Ed, Ec, Gl
459	F	Nova Iguaçu	26035090	-22724436	-43467412	34	high school	2014	Gl
460	M	Santo Antonio de Padua	28470000	-21661975	-42293062	50	no formal education	2014	Gl
461	M	Rio de Janeiro	20910062	-22900410	-43232499	33	high school	2014	Hk
462	F	Rio de Janeiro	21044725	-22858379	-43239734	37	high school	2014	Bh
463	F	Rio de Janeiro	21051380	-22873696	-43270135	55	high school	2014	Gl
464	M	Rio de Janeiro	21311330	-22891166	-43323137	40	university level	2014	Eh/Ed
465	M	Rio de Janeiro	22241050	-22937751	-43200234	31		2014	En
466	M	Rio de Janeiro	23036250	-22940857	-43571990	45		2014	En
467	F	Rio de Janeiro	23064-041	-22902092	-43585408	48	elementary school	2014	En
468	M	Duque de Caxias	25050420	-22756567	-43297781	47	no formal education	2014	Ec
469	M	Duque de Caxias	2522030	-22689885	-43247525	44	elementary school	2014	Ec, En
470	M	Duque de Caxias	25243420	-22661601	-43293662	35	elementary school	2014	En
471	M	São João de Meriti	25555820	-22762532	-43348017	27	high school	2014	En
472	F	Magé	25935462	-22582987	-43190982	67	high school	2014	En
473	F	Belford Roxo	26130370	-22765292	-43412240	42	elementary school	2014	En
474	F	Rio de Janeiro				47		2014	Gl, En
475	F	Rio de Janeiro				27		2014	Bh
476	M	Rio de Janeiro	21021380	-22842297	-43265179	53	university level	2014	En
477	M	Rio de Janeiro	21031350	-22851556	-43260373	57	university level	2014	Ec, Eh/Ed
478	F	Rio de Janeiro	21535000	-22817731	-43347297	33	elementary school	2014	Cb
479	M	Rio de Janeiro	21940005	-22811122	-43208762	47	elementary school	2014	En
480	M	Rio de Janeiro	23587210	-22921191	-43623846	46	elementary school	2014	Cb
481	M	Seropédica	23890000	-22822574	-43636940	35	high school	2014	Crypto
482	M	Niterói	24344170	-22925228	-43004398	41	elementary school	2014	En
483	M	Duque de Caxias	25268190	-22639134	-43252466	54	elementary school	2014	Bh, En
484	M	Belford Roxo	26163010	-22717542	-43384572	36	university level	2014	Bh, Eh/Ed
485	M	NilópolCb	26525533	-22801097	-43421586	62	high school	2014	Bh
486	M	Rio de Janeiro	20765171	-22865455	-43291600	31		2014	En
487	F	Rio de Janeiro	20960006	-22900544	-43246349	35		2014	En
488	F	Rio de Janeiro	20961050	-22900077	-43263005	29	high school	2014	Gl
489	M	Rio de Janeiro	21331400	-22869611	-43362339	48	university level	2014	Eh/Ed
490	F	Rio de Janeiro	21380400	-22881209	-43315872	68	elementary school	2014	En
491	F	Rio de Janeiro	21645440	-22822697	-43394721	70	elementary school	2014	Bh
492	M	Rio de Janeiro	21910040	-22787370	-43186546	34	high school	2014	Eh/Ed
493	M	Rio de Janeiro	22753053	-22976903	-43334308	43	elementary school	2014	En
494	M	Rio de Janeiro	22753053	-22976903	-43334308	43	elementary school	2014	Eh/Ed
495	M	Rio de Janeiro	23020050	-22992033	-43542292	41	university level	2014	En
496	M	Itaguaí	23811070	-22845766	-43758177	44	high school	2014	Bh
497	M	Duque de Caxias	25051-230	-22759517	-43289954	18	high school	2014	Gl, Tt, Hk
498	F	São João de Meriti	25580312	-22782809	-43347538	48		2014	Ec
499	M	Magé	25915000	-22609162	-43178891	52	university level	2014	Bh
500	F	Nova Iguaçu	26145320	-22711384	-43433936	43	elementary school	2014	Ec, Eh/Ed, Ib
501	M	Belford Roxo	26196045	-22746880	-43356581	37	elementary school	2014	Ec
502	M	Rio de Janeiro				26		2014	Eh/Ed
503	F	Rio de Janeiro	20541100	-22921355	-43246433	4	no formal education	2014	Bh
504	F	Rio de Janeiro	20715005	-22913534	-43264182	43	high school	2014	Sm
505	M	Rio de Janeiro	21020390	-22833812	-43279394	26	high school	2014	Eh/Ed
506	F	Rio de Janeiro	21041560	-22880735	-43248277	46		2014	Bh
507	M	Rio de Janeiro	21210340	-22844681	-43297768	16	elementary school	2014	En
508	M	Rio de Janeiro	21931574	-22800487	-43205582	52	high school	2014	Eh/Ed, Ss
509	M	Rio de Janeiro	21940001	-22815820	-43205920	50	university level	2014	Bh, En
510	F	Rio de Janeiro	23060500	-22908072	-43604268	1	no formal education	2014	Crypto
511	F	Rio de Janeiro	23064-042	-22902092	-43585408	48	elementary school	2014	En
512	F	São Gonçalo	24745155	-22855155	-43001034	22	high school	2014	En
513	M	Duque de Caxias	25080490	-22786528	-43295471	56	elementary school	2014	En
514	M	São João de Meriti	25585730	-22799319	-43333675	47	university level	2014	Ss
515	F	Magé	25935462	-22582987	-43190982	68	high school	2014	Bh
516	F	Nova Iguaçu	26070000	-22705598	-43430826	13	elementary school	2014	Ec, En, Ib
517	F	Belford Roxo	26183510	-22715649	-43334245	59	elementary school	2014	Eh/Ed
518	M	Santo Antonio de Padua	28470000	-21538153	-42189642	49	high school	2014	En
519	M	Rio de Janeiro	20081130	-22898410	-43182909	53	elementary school	2014	En, Eh, Ib
520	F	Rio de Janeiro	20231015	-22912335	-43183213	33	no formal education	2014	Ec
521	F	Rio de Janeiro	20530000	-22939165	-43247875	41	university level	2014	En, Hk
522	F	Rio de Janeiro	21040360	-22854691	-43249936	59	no formal education	2014	En
523	M	Rio de Janeiro	21220770	-22860704	-43304134	51		2014	Bh
524	M	Rio de Janeiro	21241051	-22817958	-43307722	34		2014	Ib
525	F	Rio de Janeiro	21241100	-22815986	-43311804	40	elementary school	2014	Eh/Ed
526	M	Rio de Janeiro	21515210	-22823592	-43362210	33	university level	2014	Bh, Eh/Ed
527	F	Rio de Janeiro	21655150	-22814647	-43383738	21	university level	2014	En
528	M	Rio de Janeiro	22071000	-22978111	-43190163	41	high school	2014	En
529	F	Rio de Janeiro	22641190	-22989990	-43297788	51	elementary school	2014	En
530	M	Rio de Janeiro	22763154	-2294925	-43348316	34	university level	2014	Bh
531	F	Rio de Janeiro	23025410	-22994686	-43626615	32	elementary school	2014	Cb
532	M	Niterói	24330340	-22922528	-43007100	52	high school	2014	Crypto
533	M					3		2014	Gl
534	M	Rio de Janeiro	20211320	-22918944	-43200371	24		2014	Ec, En
535	M	Rio de Janeiro	20911300	-22879687	-43250737	35	high school	2014	Bh
536	F	Rio de Janeiro	21020040	-22836529	-43282742	37	university level	2014	Bh
537	M	Rio de Janeiro	21640200	-22832139	-43392561	38		2014	En
538	M	Rio de Janeiro	21854180	-22845174	-43490479	61	elementary school	2014	Bh
539	M	Rio de Janeiro	22710570	-22927646	-43373476	66	elementary school	2014	Ec, Eh/Ed, Bh
540	M	Rio de Janeiro	22793140	-22997458	-43376359	48		2014	Eh/Ed
541	M	Rio de Janeiro	23056280	-22990053	-43638676	47	elementary school	2014	Gl, Bh
542	M	São Gonçalo	24417170	-22845729	-43065833	23	university level	2014	En
543	M	Duque de Caxias	25035410	-22754954	-43310438	58	elementary school	2014	Gl, Bh, Eh/Ed, Ec
544	F	Duque de Caxias	25045296	-22694899	-43271581	50		2014	En
545	F	Duque de Caxias	25220190	-22685913	-43241294	35	high school	2014	Gl, Bh
546	M	Duque de Caxias	25271630	-22632251	-43220772	37	university level	2014	Eh/Ed
547	M	Nova Iguaçu	26053310	-22671665	-43453120	33	high school	2014	Gl, Crypto
548	M	Araruama	28970000	-22881044	-42384520	42	elementary school	2014	Ec, Eh/Ed, En
549	M	Rio de Janeiro				29		2015	Ec, Ib
550	F	Rio de Janeiro	20250100	-22914990	-43204370	59	elementary school	2015	Ev
551	F	Rio de Janeiro	21030320	-22841473	-43248807	74	elementary school	2015	Bh
552	M	Rio de Janeiro	21040330	-22860474	-43252449	38	elementary school	2015	En
553	F	Rio de Janeiro	21241100	-22815986	-43311804			2015	Sm
554	F	Rio de Janeiro	21510240	-22840017	-43348146	19	university level	2015	En
555	M	Rio de Janeiro	22725031	-22909293	-43387291	29	high school	2015	Gl, Ec
556	M	Rio de Janeiro	22750009	-22941095	-43339840	35	high school	2015	Eh/Ed
557	M	Duque de Caxias	25020210	-22784113	-43313964	47	high school	2015	Eh/Ed
558	M	Nova Iguaçu	26051240	-22686306	-43463648	42	high school	2015	Sm
559	F	Nova Iguaçu	26298611	-22848363	-43610478			2015	Bh
560	F	NilópolCb	26520631	-22813251	-43431759	30	high school	2015	Crypto
561	F	Rio de Janeiro				26		2015	Ss
562	F							2015	Ec, En
563	F	Rio de Janeiro				52		2015	En
564	M	Rio de Janeiro	21860320	-22865819	-43455870	38	high school	2015	Ec, Eh/Ed, En
565	M	São Gonçalo	24722085	-22778961	-42973276	75	elementary school	2015	En
566	F	Duque de Caxias	25010430	-22793457	-43314023	64	elementary school	2015	Ec, En
567	M	Belford Roxo	26153130	-22711748	-43421920	35	high school	2015	En
568	F	Belford Roxo	26183510	-22715649	-43334245	59	elementary school	2015	Eh/Ed
569	M	Belford Roxo	26195160	-22758567	-43355476	31	high school	2015	Ec, Ib
570	F	Nova Iguaçu	26275440	-22751573	-43504606	22	na	2012	Neg
571	M	Rio de Janeiro	20230080	-22915422	-43182368	30	na	2012	Neg
572	M	Trajano Moraes	28750000	-22063150	-42062306	61	na	2012	Neg
573	M	Rio de Janeiro	22071060	-22980997	-43194449	44	na	2012	Neg
574	M	Rio de Janeiro	21730670	-22865018	-43423112	49	na	2012	Neg
575	M	Rio de Janeiro	21730670	-22865018	-43423112	49	na	2012	Neg
576	M	Rio de Janeiro		-22883578	-43249712	35	na	2012	Neg
577	M	Duque de Caxias		-22694644	-43286009	30	na	2012	Neg
578	F	Rio de Janeiro	21755220	-22886448	-43421422	27	na	2012	Neg
579	F	Iguaba Grande	28960000	-22833818	-42215717	40	na	2012	Neg
580	F						na	2012	Neg
581	M						na	2012	Neg
582	F	Rio de Janeiro	21211120	-22833141	-43304156	24	na	2012	Neg
583	F	Rio de Janeiro	21050000	-22881425	-43253397	38	na	2012	Neg
584	M	Rio de Janeiro	23587210	-22921269	-43624236	46	na	2012	Neg
585	M	São João de Meriti	25585810	-22797508	-43336204	48	na	2012	Neg
586	M	Queimados		-22710259	-43552464	51	na	2012	Neg
587	F	Rio de Janeiro	22780610	-22958309	-43391898	35	na	2012	Neg
588	M	Belford Roxo	26183583	-22711364	-43330454	36	na	2012	Neg
589	M	Belford Roxo	26183584	-22711364	-43330454	36	na	2012	Neg
590	M	Rio de Janeiro	21371030	-22854500	-43318725	19	na	2012	Neg
591	F						na	2012	Neg
592	M	Rio de Janeiro	22730050	-22915147	-43368208	40	na	2012	Neg
593	M	Rio de Janeiro	20755120	-22887410	-43294136	42	na	2012	Neg
594	M	Belford Roxo	26153130	-22713876	-43420757	40	na	2012	Neg
595	M	Rio de Janeiro	22733500	-22902419	-43355167	45	na	2012	Neg
596	M	Rio de Janeiro		-22881079	-43421798	39	na	2012	Neg
597	M	Itaboraí	24804772	-22737955	-42835119	27	na	2012	Neg
598	M	Maricá	24900000	-22963378	-42967580	37	na	2012	Neg
599	M	Rio de Janeiro	22753005	-22996574	-43314400	51	na	2012	Neg
600	F						na	2012	Neg
601	F						na	2012	Neg
602	F						na	2012	Neg
603	F	Magé	25915000	-22613354	-43195331	18	na	2012	Neg
604	F	Rio de Janeiro	21931617	-22994370	-43615480	57	na	2012	Neg
605	M	Rio de Janeiro	23098070	-22869092	-43510955	47	na	2012	Neg
606	M	Rio de Janeiro	21371190	-22857934	-43323459	31	na	2012	Neg
607	F	Duque de Caxias	25070000	-22779906	-43306278	55	na	2012	Neg
608	M	Rio de Janeiro	21020220	-22832801	-43278625	41	na	2012	Neg
609	F						na	2012	Neg
610	F	Rio de Janeiro	21042070	-22862635	-43242367	25	na	2012	Neg
611	F						na	2012	Neg
612	M	Duque de Caxias	25060280	-22765241	-43302507	78	na	2012	Neg
613	M	Duque de Caxias	25060280	-22765241	-43302507	76	na	2012	Neg
614	F						na	2012	Neg
615	F	Nova Iguaçu	26291377	-22775475	-43541990	49	na	2012	Neg
616	F	Rio de Janeiro	21510240	-22840123	-43347515	12	na	2012	Neg
617	F	Rio de Janeiro	21221210	-22840401	-43303544	43	na	2012	Neg
618	F	Rio de Janeiro	21221210	-22840401	-43303544	43	na	2012	Neg
619	F	São João de Meriti	25570390	-22766812	-43349293	23	na	2012	Neg
620	F	Duque de Caxias	25036070	-22760636	-43320369	13	na	2012	Neg
621	F	Nova Iguaçu	26277540	-22763742	-43517477	42	na	2012	Neg
622	F	Belford Roxo	26195470	-22756976	-43360872	50	na	2012	Neg
623	F	Rio de Janeiro	22775750	-22943286	-43361781	39	na	2012	Neg
624	F	Rio de Janeiro	21061610	-22859494	-43277144	45	na	2012	Neg
625	F	Rio de Janeiro	21850020	-22861734	-43483466	44	na	2012	Neg
626	F	Rio de Janeiro	21071010	-22850522	-43282024	44	na	2012	Neg
627	F						na	2012	Neg
628	F	Duque de Caxias	25268100	-22643864	-43248681	51	na	2012	Neg
629	F	Rio de Janeiro	23098030	-22864211	-43508913	33	na	2012	Neg
630	F						na	2012	Neg
631	F	Rio de Janeiro	22723045	-22915074	-43396682	36	na	2012	Neg
632	F	Rio de Janeiro	23050465	-22912829	-43568340	17	na	2012	Neg
633	M	São João de Meriti	25540330	-22784344	-43395749	34	na	2012	Neg
634	M	Rio de Janeiro	22780803	-22952297	-43382280	16	na	2012	Neg
635	M	Rio de Janeiro	21640190	-22834820	-43392944	18	na	2012	Neg
636	M	São João de Meriti	25580163	-22782928	-43340382	19	na	2012	Neg
637	M	Rio de Janeiro		-22932691	-43562338	34	na	2012	Neg
638	M	Minas Gerais				53	na	2012	Neg
639	F	Rio de Janeiro	21645001	-22821760	-43392241	33	na	2012	Neg
640	F	Rio de Janeiro	21645001	-22821760	-43392241	33	na	2012	Neg
641	F						na	2012	Neg
642	F						na	2012	Neg
643	F	Rio de Janeiro	20730040	-22897887	-43298454	43	na	2012	Neg
644	F	Rio de Janeiro	20730040	-22897887	-43298454	34	na	2012	Neg
645	F	Rio de Janeiro	20960045	-22895476	-43246144	40	na	2012	Neg
646	F	Rio de Janeiro		-22897627	-43310573	34	na	2012	Neg
647	F	Rio de Janeiro	21715150	-22882766	-43439453	32	na	2012	Neg
648	F						na	2012	Neg
649	F						na	2012	Neg
650	F	Nova Iguaçu	26050790	-22685759	-43461127	35	na	2012	Neg
651	F						na	2012	Neg
652	M	Rio de Janeiro	21020390	-22833663	-43279704	24	na	2012	Neg
653	F	São João de Meriti	25575670	-22776738	-43345392	71	na	2012	Neg
654	F	Japeri	26359020	-22691544	-43607275	72	na	2012	Neg
655	M	Rio de Janeiro	21073160	-22851464	-43271018	61	na	2012	Neg
656	M	Rio de Janeiro	21535280	-22813581	-43340873	53	na	2012	Neg
657	M	Rio de Janeiro	21535280	-22813581	-43340873	53	na	2012	Neg
658	M	Rio de Janeiro	21535280	-22813581	-43340873	53	na	2012	Neg
659	M	Rio de Janeiro	21054650	-22874154	-43238353	43	na	2012	Neg
660	M	Queimados	26385300			59	na	2012	Neg
661	M	Rio de Janeiro		-22894174	-43233144	45	na	2012	Neg
662	M	Rio de Janeiro	21650230	-22821114	-43376506	42	na	2012	Neg
663	M	Rio de Janeiro	20920380	-22892567	-43231066	45	na	2012	Neg
664	M	Rio de Janeiro	21825030	-22889665	-43476281	34	na	2012	Neg
665	M	Rio de Janeiro	20231015	-22912365	-43183106	61	na	2012	Neg
666	M	Rio de Janeiro	21515255	-22836832	-43362138	46	na	2012	Neg
667	M	Rio de Janeiro		-22926168	-43631425	50	na	2012	Neg
668	F	Nova Iguaçu	26285110	-22752892	-43452515	44	na	2012	Neg
669	F						na	2012	Neg
670	M	Queimados	26325110	-22722238	-43552981	75	na	2012	Neg
671	M	Itaguaí		-22856483	-43843897	53	na	2012	Neg
672	M	Rio de Janeiro	20760260	-22880990	-43288499	51	na	2012	Neg
673	M	Rio de Janeiro	23070220	-22895971	-43582626	67	na	2012	Neg
674	M	Rio de Janeiro	20220150	-22903202	-43203109	52	na	2012	Neg
675	M	Rio de Janeiro	21941490	-22811316	-43230211	54	na	2012	Neg
676	M						na	2012	Neg
677	M						na	2012	Neg
678	F	Rio de Janeiro	22451480	-22976722	-43244955	30	na	2012	Neg
679	M	Rio de Janeiro	22713600	-22924774	-43393799	21	na	2012	Neg
680	F	São Gonçalo	24457530	-22807317	-43013373	25	na	2012	Neg
681	F	Rio de Janeiro	21021590	-22849343	-43264211	18	na	2012	Neg
682	F	Rio de Janeiro	21010110	-22815138	-43296844	22	na	2012	Neg
683	F	São Gonçalo	24460450	-22813300	-43043091	21	na	2012	Neg
684	F						na	2012	Neg
685	F	Rio de Janeiro	23035380	-22950234	-43604977	66	na	2012	Neg
686	F	Rio de Janeiro	23035380	-22950234	-43604977	66	na	2012	Neg
687	F	Rio de Janeiro	23035380	-22950234	-43604977	66	na	2012	Neg
688	M						na	2012	Neg
689	F	Duque de Caxias	25275540	-22626980	-43213996		na	2012	Neg
690	F	Rio de Janeiro		-22929669	-43243223	32	na	2012	Neg
691	F						na	2012	Neg
692	F	Rio de Janeiro	21321270	-22893039	-43360758		na	2012	Neg
693	F						na	2012	Neg
694	F	Nova Iguaçu	26032830	-22720878	-43469964	33	na	2012	Neg
695	F	Nova Iguaçu	26032830	-22720878	-43469964	33	na	2012	Neg
696	F	Nova Iguaçu	26070524	-22710963	-43437469	40	na	2012	Neg
697	F	Nova Iguaçu	26070524	-22710963	-43437469	40	na	2012	Neg
698	M	Rio de Janeiro		-22836699	-43374445	53	na	2012	Neg
699	M						na	2012	Neg
700	M	Itaguaí	23811330	-22860297	-43765989	59	na	2012	Neg
701	M	Duque de Caxias	25056250	-22756218	-43272338	47	na	2012	Neg
702	M	Nova Iguaçu	26083275	-22737023	-43507838	56	na	2012	Neg
703	M	Rio de Janeiro	23032110	-22975935	-43639528	57	na	2012	Neg
704	M	Nova Iguaçu	26087050	-22721554	-43516976	53	na	2012	Neg
705	M	São João de Meriti	25550270	-22773459	-43383162	49	na	2012	Neg
706	M						na	2012	Neg
707	M	Nova Iguaçu		-22784573	-43555719	40	na	2012	Neg
708	M	Rio de Janeiro	20551080	-22915223	-43243837	50	na	2012	Neg
709	F	Duque de Caxias	25040165	-22744252	-43315413	57	na	2012	Neg
710	F	Rio de Janeiro	21532290	-22804386	-43360490	51	na	2012	Neg
711	F	Rio de Janeiro	21532290	-22804386	-43360490	51	na	2012	Neg
712	F	Rio de Janeiro	21532290	-22804386	-43360490	51	na	2012	Neg
713	F	Rio de Janeiro	21361190	-22854533	-43333586	13	na	2012	Neg
714	M						na	2012	Neg
715	F	Rio de Janeiro	22753033	-22979563	-43326749	43	na	2012	Neg
716	M	Rio de Janeiro	22765523	-22957741	-43355209	38	na	2012	Neg
717	M	Rio de Janeiro	20785270	-22888287	-43268931	56	na	2012	Neg
718	M	Rio de Janeiro	22231140	-22933451	-43181360	30	na	2012	Neg
719	F						na	2012	Neg
720	M	Nova Iguaçu	26010391	-22752762	-43423491	41	na	2012	Neg
721	F	Nova Iguaçu					na	2012	Neg
722	M						na	2012	Neg
723	F						na	2012	Neg
724	F	Duque de Caxias	25015655	-22798287	-43324841	43	na	2012	Neg
725	F						na	2012	Neg
726	F	Rio de Janeiro	23595510	-22926064	-43646977	42	na	2012	Neg
727	M	Nova Iguaçu		-22813566	-43616424	53	na	2012	Neg
728	M						na	2012	Neg
729	F	Rio de Janeiro	23097220	-22849948	-43485704	40	na	2012	Neg
730	M	São João de Meriti				22	na	2012	Neg
731	M	Rio de Janeiro	21765260	-22889765	-43430467	32	na	2012	Neg
732	F	Rio de Janeiro	21050045	-22878394	-43252868	72	na	2012	Neg
733	F	Nova Iguaçu	26280230	-22739045	-43492177	35	na	2012	Neg
734	F						na	2012	Neg
735	F	Rio de Janeiro	22231130	-22934256	-43180214	38	na	2012	Neg
736	F	Rio de Janeiro	22231130	-22934256	-43180214	38	na	2012	Neg
737	F	Rio de Janeiro	22231130	-22934256	-43180214	38	na	2012	Neg
738	F	São João de Meriti	25571150	-22760951	-43348907	28	na	2012	Neg
739	F	Nova Iguaçu	26021832	-22724833	-43441542	32	na	2012	Neg
740	M	Nova Iguaçu	26278525	-22750871	-43507187	46	na	2012	Neg
741	F	Rio de Janeiro	21041240	-22873815	-43250047	30	na	2012	Neg
742	F						na	2012	Neg
743	F						na	2012	Neg
744	F	Rio de Janeiro	20766560	-22862513	-43293247	48	na	2012	Neg
745	M	Duque de Caxias	25050420	-22756225	-43298189	45	na	2012	Neg
746	M	Rio de Janeiro	21235111	-22848135	-43324957	56	na	2012	Neg
747	M						na	2012	Neg
748	M	Rio de Janeiro	21520845	-22818920	-43356726	17	na	2012	Neg
749	M	São João de Meriti	25550041	-22777636	-43391374	44	na	2012	Neg
750	M	Rio de Janeiro	21061060	-22864937	-43272713	46	na	2012	Neg
751	F	Rio de Janeiro	21020360	-22838190	-43271988	41	na	2012	Neg
752	F	Duque de Caxias	25071202	-22793988	-43306062		na	2012	Neg
753	M	São Gonçalo	24752700	-22882481	-42978364	26	na	2012	Neg
754	M	Rio de Janeiro	21331720	-22880306	-43353913	24	na	2012	Neg
755	M	Rio de Janeiro	20720294	-22908158	-43284667	23	na	2012	Neg
756	F	Rio de Janeiro	20560120	-22917071	-43258259	24	na	2012	Neg
757	F	Queimados	26375380	-22729845	-43575069	62	na	2012	Neg
758	M	Rio de Janeiro					na	2012	Neg
759	M	Rio de Janeiro	20710000	-22911182	-43283102		na	2012	Neg
760	M	Queimados	26313070	-22726216	-43566460	17	na	2012	Neg
761	M	São João de Meriti	25553400	-22789750	-43405172	57	na	2012	Neg
762	F	Duque de Caxias		-22798722	-43323218	45	na	2012	Neg
763	F	Duque de Caxias		-22798722	-43323218	45	na	2012	Neg
764	M	São Gonçalo	24715600	-22795927	-42995106	69	na	2012	Neg
765	M	Rio de Janeiro	21515167	-22907010	-43619142	63	na	2012	Neg
766	M	Rio de Janeiro	21515167	-22907010	-43619142	63	na	2012	Neg
767	F	Rio de Janeiro	21721020	-22870278	-43443694	54	na	2012	Neg
768	F						na	2012	Neg
769	M	Rio de Janeiro		-22835220	-43302010	54	na	2012	Neg
770	F	Duque de Caxias	25223820	-22697987	-43253481	47	na	2012	Neg
771	M	Saquarema	28990000	-22827619	-42549008	16	na	2012	Neg
772	M	Rio das Ostras	28890000	-22520434	-41941017	51	na	2012	Neg
773	M	Nova Iguaçu	26087580	-22716724	-43526992	47	na	2012	Neg
774	M	Nova Iguaçu	26261060	-22759293	-43485321	26	na	2012	Neg
775	M	Rio de Janeiro	21042235	-22861307	-43245646	20	na	2012	Neg
776	M	Niterói	24060010	-22884666	-43110437	18	na	2012	Neg
777	M	Rio de Janeiro	23020260	-23063985	-43565965	33	na	2012	Neg
778	M	Rio de Janeiro	22451263	-22983594	-43241787	41	na	2012	Neg
779	F	Rio de Janeiro	21840250	-22870374	-43472755	30	na	2012	Neg
780	F	Rio de Janeiro	25950110	-22901911	-43248695	30	na	2012	Neg
781	F	Duque de Caxias	25035000	-22765275	-43318440	49	na	2012	Neg
782	F	Rio de Janeiro	21010315	-22819642	-43292726	40	na	2012	Neg
783	F	Rio de Janeiro	21511490	-22837390	-43357648		na	2012	Neg
784	M	Rio de Janeiro	21020050	-22838614	-43280325	55	na	2012	Neg
785	F	São Gonçalo	24435310	-22827768	-43077474	53	na	2012	Neg
786	F	São Gonçalo	24451440	-22835324	-43017270	57	na	2012	Neg
787	F						na	2012	Neg
788	F	Maricá	24900000	-22918050	-42931020	43	na	2012	Neg
789	F	Itaboraí	24867428			44	na	2012	Neg
790	F	Itaboraí	24867428			44	na	2012	Neg
791	F						na	2012	Neg
792	F	Rio de Janeiro	23097114	-22853395	-43543004	55	na	2012	Neg
793	F	Rio de Janeiro	21862190	-22866776	-43463091	73	na	2012	Neg
794	F	Rio de Janeiro	23097760	-22926819	-43544137		na	2012	Neg
795	F						na	2012	Neg
796	M	Rio de Janeiro	21520000			64	na	2012	Neg
797	F						na	2012	Neg
798	F						na	2012	Neg
799	F	Rio de Janeiro	21852220	-22859639	-43493668	29	na	2012	Neg
800	F	Rio de Janeiro	21852220	-22859639	-43493668	29	na	2012	Neg
801	F	Rio de Janeiro	22753728			26	na	2012	Neg
802	M						na	2012	Neg
803	F	Nilópolis		-22810415	-43413508	72	na	2012	Neg
804	M	Rio de Janeiro	21830475	-22876099	-43489235	53	na	2012	Neg
805	M	Belford Roxo	26125038	-22730970	-43405498	35	na	2012	Neg
806	M	Rio de Janeiro	23092205	-22881080	-43551961	28	na	2012	Neg
807	M	Rio de Janeiro	23092205	-22881080	-43551961	28	na	2012	Neg
808	M	Rio de Janeiro	20973012	-22886176	-43251405	37	na	2012	Neg
809	M	Rio de Janeiro	20973012	-22886176	-43251405	37	na	2012	Neg
810	M	Nova Iguaçu	26345380	-22748984	-43507777	42	na	2012	Neg
811	M	Belford Roxo	26190060	-22740050	-43338853	30	na	2012	Neg
812	M	Belford Roxo	26190060	-22740050	-43338853	30	na	2012	Neg
813	M	Rio de Janeiro	21220770	-22860736	-43304462	49	na	2012	Neg
814	M	Rio de Janeiro	20561200	-22924429	-43261138	28	na	2012	Neg
815	M	Rio de Janeiro	23013320	-22901472	-43537151	34	na	2012	Neg
816	M	Rio de Janeiro	20231015	-22912561	-43183036	23	na	2012	Neg
817	F	Rio de Janeiro		-23006912	-43484179		na	2012	Neg
818	F						na	2012	Neg
819	M						na	2012	Neg
820	M	Rio de Janeiro	20211320	-22916820	-43197217	35	na	2012	Neg
821	M						na	2012	Neg
822	F	Rio de Janeiro	21050320	-22900291	-43293433	36	na	2012	Neg
823	F	Rio de Janeiro	21050320	-22900291	-43293433	36	na	2012	Neg
824	M	Rio de Janeiro	21725337	-22871820	-43440249	39	na	2012	Neg
825	M	Rio de Janeiro	22743050	-22927146	-43349162	34	na	2012	Neg
826	M	Rio de Janeiro	21331740	-22873217	-43363782	34	na	2012	Neg
827	M	Rio de Janeiro	21331740	-22873217	-43363782	34	na	2012	Neg
828	M	Barra do Piraí	27150400	-22480279	-43824923	56	na	2012	Neg
829	M	Rio de Janeiro	20231084	-22911508	-43188398	12	na	2012	Neg
830	M	Duque de Caxias	25220300	-22693395	-43246234	43	na	2012	Neg
831	M	São João de Meriti		-22765162	-43335570	50	na	2012	Neg
832	M	Rio de Janeiro	20081130	-22878556	-43250871	51	na	2012	Neg
833	M	Rio de Janeiro	20081130	-22878556	-43250871	51	na	2012	Neg
834	M	Nova Iguaçu	26050200	-22687155	-43466035	70	na	2012	Neg
835	M	Itaguaí	23820302	-22866354	-43794783	52	na	2012	Neg
836	M	Rio de Janeiro	21910040	-22787317	-43186586	33	na	2012	Neg
837	M	Rio de Janeiro	25036040	-22787317	-43186586	64	na	2012	Neg
838	M	Rio de Janeiro	22715160	-22925917	-43379799	24	na	2012	Neg
839	M	Rio de Janeiro		-22886828	-43302079	12	na	2012	Neg
840	M	Rio de Janeiro	21031130	-22847299	-43252733	17	na	2012	Neg
841	M	Rio de Janeiro	21040113	-22854673	-43252556	16	na	2012	Neg
842	M	Rio de Janeiro	20771580	-22883056	-43279539	15	na	2012	Neg
843	M	Rio de Janeiro	23027420	-23000298	-43652379	17	na	2012	Neg
844	F	Rio de Janeiro	21041240	-22873885	-43250031	9	na	2012	Neg
845	F	Rio de Janeiro	21020290	-22835369	-43275534	23	na	2012	Neg
846	M	Rio de Janeiro	21765100	-22892865	-43428857	45	na	2012	Neg
847	M	Rio de Janeiro	21765100	-22892865	-43428857	45	na	2012	Neg
848	F	Nova Iguaçu	26291033	-22769858	-43530001	48	na	2012	Neg
849	M	Rio de Janeiro		-22886010	-43370196	79	na	2012	Neg
850	M	Rio de Janeiro		-22886010	-43370196	79	na	2012	Neg
851	M	Rio de Janeiro		-22886010	-43370196	79	na	2012	Neg
852	M	Duque de Caxias	25025136	-22780644	-43318000	51	na	2012	Neg
853	F	Rio de Janeiro	23080090	-22899593	-43562218	52	na	2012	Neg
854	M	Rio de Janeiro	22290030	-22952184	-43182547	85	na	2012	Neg
855	F	Duque de Caxias	25025086	-22781752	-43323274	45	na	2012	Neg
856	F	Rio de Janeiro		-22886828	-43302079	10	na	2012	Neg
857	F						na	2012	Neg
858	M	Rio de Janeiro	21061670	-22855445	-43268925	19	na	2012	Neg
859	F	Rio de Janeiro	21210010	-22850366	-43304338	46	na	2012	Neg
860	M						na	2012	Neg
861	F	Rio de Janeiro	21910390	-22788064	-43185017	54	na	2012	Neg
862	F	Rio de Janeiro	21910390	-22788064	-43185017	54	na	2012	Neg
863	M	Nova Iguaçu	26030650	-22732615	-43470123	62	na	2012	Neg
864	M	Nova Iguaçu	26030650	-22732615	-43470123	62	na	2012	Neg
865	M	Nova Iguaçu	26030650	-22732615	-43470123	62	na	2012	Neg
866	F	Rio de Janeiro	23063190	-22896357	-43594958	22	na	2012	Neg
867	F	Rio de Janeiro	20973012	-22886136	-43251405	23	na	2012	Neg
868	M	São Gonçalo	24465190	-22816624	-43050672	37	na	2012	Neg
869	M	Rio de Janeiro	20541050	-22921929	-43241895	38	na	2012	Neg
870	M	Rio de Janeiro	20010060	-22899654	-43176592	45	na	2012	Neg
871	F	Rio de Janeiro	21864050	-22849743	-43470424	41	na	2012	Neg
872	M	Rio de Janeiro	23016010	-22910392	-43537485	56	na	2012	Neg
873	M	Nova Iguaçu	26150420	-22708570	-43425540	31	na	2012	Neg
874	M						na	2012	Neg
875	M	Nova Iguaçu		-22765777	-43421158	57	na	2012	Neg
876	M	Nova Iguaçu	26063390	-22737774	-43474092	58	na	2012	Neg
877	M	São Gonçalo	24421120	-22832112	-43046541	15	na	2012	Neg
878	F	Mesquita		-22781765	-43411531	58	na	2012	Neg
879	M	Belford Roxo	26167710	-22730277	-43371214	24	na	2012	Neg
880	F						na	2012	Neg
881	F	Rio de Janeiro	23092170	-22879943	-43549536	49	na	2012	Neg
882	F						na	2012	Neg
883	M	Rio de Janeiro	21040080	-22857000	-43254208	22	na	2012	Neg
884	F	Niterói		-22869634	-43095217	28	na	2012	Neg
885	M	Belford Roxo		-22743437	-43370527	36	na	2012	Neg
886	F	Rio de Janeiro	21331000	-22872698	-43359720	31	na	2012	Neg
887	F	Rio de Janeiro		-22872698	-43359720	31	na	2012	Neg
888	F	São João de Meriti	25581060	-22789275	-43334477	45	na	2012	Neg
889	F						na	2012	Neg
890	F						na	2012	Neg
891	F	Rio de Janeiro	21241330	-22808516	-43306883	53	na	2012	Neg
892	F	Maricá	24900000	-22916316	-42845783	39	na	2012	Neg
893	F	Maricá	24900000	-22916316	-42845783	39	na	2012	Neg
894	M	Nova Iguaçu	26276460	-22743689	-43492399	56	na	2012	Neg
895	M	São João de Meriti		-22763619	-43360842	55	na	2012	Neg
896	M	Rio de Janeiro	20241110	-22915990	-43178295	46	na	2012	Neg
897	F	Rio de Janeiro	20260142	-22918457	-43213378	21	na	2012	Neg
898	F	Rio de Janeiro	23055140	-22911658	-43577239	34	na	2012	Neg
899	F	Rio de Janeiro	21341290	-22882932	-43352553	71	na	2012	Neg
900	F	Rio de Janeiro	21073170	-22851422	-43277069	40	na	2012	Neg
901	F						na	2012	Neg
902	M	Rio de Janeiro	23071580	-22877803	-43578367	24	na	2012	Neg
903	M	Rio de Janeiro	23570030	-22894890	-43677911	39	na	2012	Neg
904	F	Rio de Janeiro		-22816654	-43384867	11	na	2012	Neg
905	F	São Gonçalo	24452001	-22818532	-43013647	24	na	2012	Neg
906	F						na	2012	Neg
907	F	Rio de Janeiro	21341460	-22884312	-43350294	24	na	2012	Neg
908	F						na	2012	Neg
909	M	Rio de Janeiro	20710000	-22911212	-43283756	16	na	2012	Neg
910	F	Nova Iguaçu	26272190	-22762973	-43505646	33	na	2012	Neg
911	F	Rio de Janeiro	20211170	-22911060	-43200253	18	na	2012	Neg
912	M	São João de Meriti	25570650	-22766704	-43348015	69	na	2012	Neg
913	M						na	2012	Neg
914	M	Rio de Janeiro	20720350	-22908228	-43291390	58	na	2012	Neg
915	M	Rio de Janeiro		-22987783	-43433533	30	na	2012	Neg
916	M	Rio de Janeiro		-22987783	-43433533	30	na	2012	Neg
917	M	Rio de Janeiro	20911060	-22902458	-43235815	32	na	2012	Neg
918	M	Rio de Janeiro	20260130	-22916019	-43209043	68	na	2012	Neg
919	M	Nova Iguaçu		-22741940	-43465444	51	na	2012	Neg
920	M						na	2012	Neg
921	M	Rio de Janeiro	23058410	-22922941	-43619812	53	na	2012	Neg
922	M	Rio de Janeiro	23058410	-22922941	-43619812	53	na	2012	Neg
923	M	Rio de Janeiro	22641190	-22989978	-43298190	22	na	2012	Neg
924	M						na	2012	Neg
925	F	Duque de Caxias	25235438	-22683427	-43354174	55	na	2012	Neg
926	F	Belford Roxo	26173380	-22725343	-43354547	40	na	2012	Neg
927	F	Nilópolis	26530150	-22798933	-43415067	42	na	2012	Neg
928	M	Itaguaí	23850050	-22874225	-43769131	59	na	2012	Neg
929	M	Rio de Janeiro	20251030	-22924740	-43199086	34	na	2012	Neg
930	M	Petrópolis		-22510096	-43174887	51	na	2012	Neg
931	M	Nova Friburgo		-22296805	-42536618	46	na	2012	Neg
932	M	Rio de Janeiro	20930492	-22889131	-43238020	48	na	2012	Neg
933	M	Duque de Caxias	25056340	-22761323	-43273933	52	na	2012	Neg
934	M	Rio de Janeiro		-22829059	-43303300	70	na	2012	Neg
935	M	Rio de Janeiro	21021600	-22837127	-43262134	51	na	2012	Neg
936	M	Rio de Janeiro	23535610	-22978527	-43685810	64	na	2012	Neg
937	M	Rio de Janeiro	21250420	-22822221	-43304050	39	na	2012	Neg
938	M	Rio de Janeiro	21921544	-22812883	-43180073	47	na	2012	Neg
939	M	Nova Iguaçu		-22747493	-43477742	83	na	2012	Neg
940	M	Nova Iguaçu		-22747493	-43477742	83	na	2012	Neg
941	F	Rio de Janeiro		-22918264	-43205205	51	na	2012	Neg
942	F	Rio de Janeiro		-22880649	-43530875	28	na	2012	Neg
943	F						na	2012	Neg
944	M	Duque de Caxias	25065142	-22777575	-43289789	42	na	2012	Neg
945	F	Rio de Janeiro	20251320	-22922367	-43192065	25	na	2012	Neg
946	M						na	2012	Neg
947	M	Duque de Caxias	25011060	-22794086	-43308582	51	na	2012	Neg
948	M	Nova Iguaçu	26279410	-22742532	-43518848	32	na	2012	Neg
949	F	Rio de Janeiro	22753000	-22986149	-43327166	50	na	2012	Neg
950	F	Rio de Janeiro	21371121	-22855624	-43323903	22	na	2012	Neg
951	F	Rio de Janeiro	22720400	-22916997	-43386313	21	na	2012	Neg
952	M	Rio de Janeiro		-22919946	-43652385	28	na	2012	Neg
953	M	Rio de Janeiro	23585085	-22917577	-43634076	27	na	2012	Neg
954	F	Niterói	24110465	-22870715	-43095888	23	na	2012	Neg
955	F	Maricá		-22928247	-42824650		na	2012	Neg
956	M	Rio de Janeiro	21044075	-22852339	-43243946		na	2012	Neg
957	F	Rio de Janeiro	21041250	-22875127	-43250137	46	na	2012	Neg
958	M	Belford Roxo	26140465	-22740232	-43420668	55	na	2012	Neg
959	M	Duque de Caxias	25251600	-22668868	-43279002	34	na	2012	Neg
960	F						na	2012	Neg
961	M	Rio de Janeiro	22260000	-22949482	-43189314	29	na	2012	Neg
962	M						na	2012	Neg
963	F	Rio de Janeiro	21061570	-22865268	-43274526	26	na	2012	Neg
964	M	Rio de Janeiro	20396020	-22764280	-43107689		na	2012	Neg
965	M	Rio de Janeiro				30	na	2012	Neg
966	M	São Paulo		-23558829	-46479209		na	2012	Neg
967	M	Rio de Janeiro	21911160	-22787499	-43171715	33	na	2012	Neg
968	F	Mesquita	26551160	-22777296	-43421629	15	na	2012	Neg
969	F	São Fidélis				10	na	2012	Neg
970	F	Rio de Janeiro	20561140	-22924295	-43263536	52	na	2012	Neg
971	F	Rio de Janeiro	20561140	-22924295	-43263536	52	na	2012	Neg
972	F	Belford Roxo	26157340	-22701888	-43406731	30	na	2012	Neg
973	F	Belford Roxo	26157340	-22701888	-43406731	30	na	2012	Neg
974	F	Belford Roxo	26157340	-22701888	-43406731	30	na	2012	Neg
975	M	São João de Meriti	25545061	-22789268	-43397940	74	na	2012	Neg
976	M						na	2012	Neg
977	F	Nilópolis	26530020	-22805242	-43417088	30	na	2012	Neg
978	F						na	2012	Neg
979	M	Rio de Janeiro	21010490	-22806792	-43302438	18	na	2012	Neg
980	F	Nova Iguaçu	26021190	-22728697	-43438843	45	na	2012	Neg
981	F	Duque de Caxias	25250460	-22581616	-43304697	54	na	2012	Neg
982	F	Rio de Janeiro	21755030	-22884718	-43427558	33	na	2012	Neg
983	F	Duque de Caxias	25025520	-22778222	-43321437	30	na	2012	Neg
984	F	Niterói	24342180	-22943595	-43030190	21	na	2012	Neg
985	M	Belford Roxo	26140330	-22737805	-43418770	27	na	2012	Neg
986	M	Belford Roxo		-22737805	-43418770	27	na	2012	Neg
987	F	Rio de Janeiro	21853050	-22861761	-43506031	40	na	2012	Neg
988	F	Guapimirim	25940000	-22537911	-42979953	34	na	2012	Neg
989	F	Guapimirim	24466090	-22537911	-42979953	34	na	2012	Neg
990	F	Duque de Caxias		-22705570	-43280062		na	2012	Neg
991	F	Duque de Caxias				31	na	2012	Neg
992	M	Japeri	26433340	-22650528	-43652014	40	na	2012	Neg
993	M	Duque de Caxias	25041060	-22732996	-43311925	25	na	2012	Neg
994	M	Rio de Janeiro	21862370	-22860922	-43468111	52	na	2012	Neg
995	M	Rio de Janeiro	21853060	-22851859	-43491097	24	na	2012	Neg
996	M	Niterói	24310350	-22907189	-43070998	41	na	2012	Neg
997	M	Rio de Janeiro	21545220	-22846206	-43340933	39	na	2012	Neg
998	M	Rio de Janeiro	20560032	-22923186	-43250080	28	na	2012	Neg
999	M	Rio de Janeiro	23587210	-22921269	-43624236	11	na	2012	Neg
1000	M	Rio de Janeiro	23587210	-22921269	-43624236	11	na	2012	Neg
1001	M	Rio de Janeiro	20230010	-22913914	-43181416	36	na	2012	Neg
1002	M	São João de Meriti	25585500	-22795207	-43335320	20	na	2012	Neg
1003	M	Duque de Caxias	25264070	-22645011	-43243508	24	na	2012	Neg
1004	F	Rio de Janeiro	22230060	-22936096	-43177409		na	2012	Neg
1005	F	São João de Meriti	25515270	-22801712	-43365770	53	na	2012	Neg
1006	F	Rio de Janeiro	20973011	-22886460	-43251803	59	na	2012	Neg
1007	M	Rio de Janeiro	22750690	-22944932	-43332489	16	na	2012	Neg
1008	F	Magé	25275000	-22607982	-43183319	67	na	2012	Neg
1009	F	Rio de Janeiro	23013440	-22891781	-43535683	40	na	2012	Neg
1010	F	Rio de Janeiro	20250100	-22919299	-43201324	40	na	2012	Neg
1011	F	Nova Iguaçu	26030205	-22736147	-43464772	37	na	2012	Neg
1012	M	Duque de Caxias	25268050	-22639616	-43248616	19	na	2012	Neg
1013	M	São Gonçalo	24421655	-22827732	-43039122	25	na	2012	Neg
1014	M	Rio de Janeiro	22711200	-22959031	-43391776	29	na	2012	Neg
1015	M	Rio de Janeiro		-22959031	-43391776	29	na	2012	Neg
1016	F	Duque de Caxias	25040040	-22740755	-43306706	50	na	2012	Neg
1017	M	Nova Iguaçu	26050000	-22655067	-43494479	59	na	2012	Neg
1018	M	Niterói	24030030	-22885859	-43122078	47	na	2012	Neg
1019	M	Nova Iguaçu	26031380	-22732057	-43478376	52	na	2012	Neg
1020	F						na	2012	Neg
1021	M	Rio de Janeiro	21051160	-22877344	-43269424	77	na	2012	Neg
1022	F	Nova Iguaçu	26214370	-22735723	-43525165	59	na	2012	Neg
1023	F	Rio de Janeiro	21011290	-22832462	-43286935	25	na	2012	Neg
1024	M	São Gonçalo	24716605	-22785884	-42998621	59	na	2012	Neg
1025	M	Rio de Janeiro	21831000	-22887275	-43482720	24	na	2012	Neg
1026	M	Nova Iguaçu				1	na	2012	Neg
1027	F	Belford Roxo	26115230	-22742119	-43383398	39	na	2012	Neg
1028	F	Nova Iguaçu	26291575	-22789013	-43547168	37	na	2012	Neg
1029	M	Rio de Janeiro	21250030	-22825413	-43304910	42	na	2012	Neg
1030	M	Rio de Janeiro	22450241	-22994237	-43237181	42	na	2012	Neg
1031	M	Rio de Janeiro	22723045	-22915074	-43396682	37	na	2012	Neg
1032	M	Rio de Janeiro	21550270	-22864278	-43352294	29	na	2012	Neg
1033	M	São Gonçalo		-22806866	-43015669	46	na	2012	Neg
1034	M	São Gonçalo		-22806866	-43015669	46	na	2012	Neg
1035	M	Belford Roxo	26143540	-22717933	-43427781	45	na	2012	Neg
1036	M	Rio de Janeiro	21031130	-22847252	-43252358	32	na	2012	Neg
1037	M	Duque de Caxias	25041020	-22734646	-43315936	43	na	2012	Neg
1038	M	Rio de Janeiro	21911090	-22792226	-43168395	42	na	2012	Neg
1039	M	Rio de Janeiro	21021380	-22841548	-43264627	52	na	2012	Neg
1040	M						na	2012	Neg
1041	M	Rio de Janeiro	23097140	-22852013	-43539873	32	na	2012	Neg
1042	M	Magé	25935000			32	na	2012	Neg
1043	M	Rio de Janeiro		-22865177	-43375832		na	2012	Neg
1044	F	Rio de Janeiro				70	na	2012	Neg
1045	F	Itaguaí	23820275	-22857698	-43781359	53	na	2012	Neg
1046	F	Rio de Janeiro	21021590	-22849546	-43263921	51	na	2012	Neg
1047	F	Belford Roxo	26113670	-22752737	-43392276	73	na	2012	Neg
1048	F	Rio de Janeiro	22451261	-22984469	-43242731	52	na	2012	Neg
1049	F						na	2012	Neg
1050	F	Belford Roxo	26150580	-22721620	-43419861	61	na	2012	Neg
1051	F	Rio de Janeiro	21044040	-22852439	-43245506	55	na	2012	Neg
1052	F	Rio de Janeiro		-22852439	-43245506	55	na	2012	Neg
1053	F	Rio de Janeiro	23545370	-22972685	-43704454	54	na	2012	Neg
1054	F	Rio de Janeiro	21040210	-22853277	-43254089	41	na	2012	Neg
1055	F	Rio de Janeiro	20251290	-22922555	-43197566	43	na	2012	Neg
1056	F	Rio de Janeiro	21215575	-22833509	-43297786	35	na	2012	Neg
1057	F	Rio de Janeiro	22221000	-22925771	-43176136	65	na	2012	Neg
1058	F	Rio de Janeiro	21381230	-22872076	-43308409	52	na	2012	Neg
1059	F	Rio de Janeiro	23047260	-22930979	-43563835	34	na	2012	Neg
1060	F	Rio de Janeiro	21040360	-22854834	-43248145	58	na	2012	Neg
1061	F	Rio de Janeiro	21040360	-22854834	-43248145	58	na	2012	Neg
1062	F	Rio de Janeiro	20975070	-22854834	-43248145	43	na	2012	Neg
1063	F	Rio de Janeiro	21220770	-22860727	-43304466	53	na	2012	Neg
1064	F	Nova Iguaçu	26215511	-22755178	-43446113	54	na	2012	Neg
1065	F	Nilópolis				32	na	2012	Neg
1066	F	Rio de Janeiro		-22915422	-43182368	44	na	2012	Neg
1067	F	Rio de Janeiro				39	na	2012	Neg
1068	F	Rio de Janeiro	20550200	-22910182	-43241269	50	na	2012	Neg
1069	F	Rio de Janeiro	21381230	-22872148	-43308452	52	na	2012	Neg
1070	F	Rio de Janeiro		-22872148	-43308452	52	na	2012	Neg
1071	F	Rio de Janeiro	21940230	-22816236	-43199661	62	na	2012	Neg
1072	F	Rio de Janeiro				56	na	2012	Neg
1073	F	Rio de Janeiro				62	na	2012	Neg
1074	F	Rio de Janeiro	21550270	-22864278	-43352230	51	na	2012	Neg
1075	F	Rio de Janeiro	20550200	-22909898	-43241102	60	na	2012	Neg
1076	F	São João de Meriti		-22777379	-43386126		na	2012	Neg
1077	F						na	2012	Neg
1078	F	Belford Roxo				38	na	2012	Neg
1079	F	Nova Iguaçu	26070473	-22706780	-43432955	40	na	2012	Neg
1080	F	São Gonçalo	24421320	-22828870	-43040887	58	na	2012	Neg
1081	F	Rio de Janeiro	22795570	-23027593	-43473479	64	na	2012	Neg
1082	F	São João de Meriti	25550360	-22769631	-43386965	46	na	2012	Neg
1083	F	Belford Roxo	26125360	-22727848	-43405755	39	na	2012	Neg
1084	F	Rio de Janeiro				58	na	2012	Neg
1085	F	Rio de Janeiro	20251061	-22929291	-43202922	52	na	2012	Neg
1086	F	Rio de Janeiro		-22929291	-43202922	52	na	2012	Neg
1087	F	Rio de Janeiro	21721220	-22872474	-43444677	62	na	2012	Neg
1088	F	Rio de Janeiro	21721220	-22872474	-43444677	50	na	2012	Neg
1089	F	Rio de Janeiro	23065620	-22890819	-43638916	52	na	2012	Neg
1090	F	Mangaratiba	23860000	-22937283	-44035249	67	na	2012	Neg
1091	F						na	2012	Neg
1092	F	Rio de Janeiro				24	na	2012	Neg
1093	F						na	2012	Neg
1094	F	Angra dos Reis		-23024462	-44515824		na	2012	Neg
1095	F	Rio de Janeiro		-22921355	-43246433	1	na	2012	Neg
1096	F	Rio de Janeiro		-22921355	-43246433	1	na	2012	Neg
1097	F	Rio de Janeiro	21550300	-22863009	-43355121	22	na	2012	Neg
1098	F	Rio de Janeiro	22240005	-22938210	-43191760	58	na	2012	Neg
1099	F	Duque de Caxias	25046050	-22715077	-43320818	40	na	2012	Neg
1100	F	Seropédica	23836610	-22723514	-43734843	59	na	2012	Neg
1101	F	Rio de Janeiro		-22888383	-43257146		na	2012	Neg
1102	F						na	2012	Neg
1103	F	Rio de Janeiro	22760010	-22935313	-43348077	53	na	2012	Neg
1104	F	Belford Roxo	26173030	-22731181	-43359317	29	na	2012	Neg
1105	F	Nova Iguaçu	26011700	-22744356	-43428751	66	na	2012	Neg
1106	F	Nova Iguaçu		-22752334	-43488316	55	na	2012	Neg
1107	F	Rio de Janeiro	22451265	-22989456	-43252205	35	na	2012	Neg
1108	F	Rio de Janeiro	21361070	-22857204	-43326192	71	na	2012	Neg
1109	F	Rio de Janeiro		-22857204	-43326192	71	na	2012	Neg
1110	F	Rio de Janeiro	21800020			49	na	2012	Neg
1111	F	Rio de Janeiro	20751380	-22882566	-43308223	51	na	2012	Neg
1112	F	Nova Iguaçu	26297216	-22825283	-43599011	39	na	2012	Neg
1113	M	Rio de Janeiro				12	na	2012	Neg
1114	M	Rio de Janeiro	21941802	-22869606	-43216669	24	na	2012	Neg
1115	M	Rio de Janeiro	21050006	-22878943	-43252453	16	na	2012	Neg
1116	F						na	2012	Neg
1117	M	Rio de Janeiro	21320160	-22894500	-43349212	53	na	2012	Neg
1118	M	Nilópolis	26535270	-22795042	-43412059	36	na	2012	Neg
1119	M	Resende	27536040	-22458161	-44433517	49	na	2012	Neg
1120	M	Nilópolis	25525040	-22795831	-43414192	47	na	2012	Neg
1121	M	Rio de Janeiro	21042020	-22862171	-43240740	47	na	2012	Neg
1122	M						na	2012	Neg
1123	F	Duque de Caxias	25030170	-22776027	-43314333	53	na	2012	Neg
1124	F	Niterói	24040110	-22882895	-43126020	68	na	2012	Neg
1125	M	Rio de Janeiro	21046515	-22875517	-43239209	21	na	2012	Neg
1126	F	Rio de Janeiro	21031030	-22845441	-43257495	19	na	2012	Neg
1127	F						na	2012	Neg
1128	F						na	2012	Neg
1129	F						na	2012	Neg
1130	F	Volta Redonda	27265160	-22527187	-44130396	28	na	2012	Neg
1131	M	Itaboraí				25	na	2012	Neg
1132	F	Duque de Caxias	25030190	-22774041	-43311866	24	na	2012	Neg
1133	F	São João de Meriti	25515080	-22798485	-43370719	22	na	2012	Neg
1134	F	Rio de Janeiro	23056050	-22917428	-43599593	39	na	2012	Neg
1135	F						na	2012	Neg
1136	M	Rio de Janeiro	23085260	-22894668	-43543946	49	na	2012	Neg
1137	M	Mangaratiba	23860000			50	na	2012	Neg
1138	F	Rio de Janeiro	21520030	-22811180	-43364562	42	na	2012	Neg
1139	F	Belford Roxo	26116700	-22749425	-43386571	28	na	2012	Neg
1140	F	Belford Roxo	26160165	-22735632	-43397171	25	na	2012	Neg
1141	M						na	2012	Neg
1142	F	Rio de Janeiro	20211320	-22916835	-43197245	70	na	2012	Neg
1143	F						na	2012	Neg
1144	F	Rio de Janeiro	20961000	-22898472	-43252582	77	na	2012	Neg
1145	F	Saquarema				68	na	2012	Neg
1146	F						na	2012	Neg
1147	F						na	2012	Neg
1148	F						na	2012	Neg
1149	M	Duque de Caxias	25030040	-22773831	-43313926	60	na	2012	Neg
1150	F	São João de Meriti	25515260	-22800920	-43365742	24	na	2012	Neg
1151	M	Rio de Janeiro	21331400	-22869814	-43365055	47	na	2012	Neg
1152	M	Rio de Janeiro		-22869814	-43365055	47	na	2012	Neg
1153	F	Rio de Janeiro	20771610	-22881417	-43277590	81	na	2012	Neg
1154	M	Rio de Janeiro	21010710	-22813683	-43291473	52	na	2012	Neg
1155	F						na	2012	Neg
1156	F	Duque de Caxias	25040280	-22742246	-43318286	61	na	2012	Neg
1157	F						na	2012	Neg
1158	M	Guapimirim	25940000	-22549311	-42983985	79	na	2012	Neg
1159	F	São João de Meriti	25575420	-22770267	-43336659	43	na	2012	Neg
1160	M	Rio de Janeiro	22723497	-22919410	-43416521	37	na	2012	Neg
1161	M	Rio de Janeiro				25	na	2012	Neg
1162	F	São Gonçalo	24436225	-22817146	-43068617	26	na	2012	Neg
1163	F						na	2012	Neg
1164	F	Rio de Janeiro	21321100	-22904867	-43350967	17	na	2012	Neg
1165	F	São Gonçalo				31	na	2012	Neg
1166	M	Rio de Janeiro	21050007	-22879292	-43252677	17	na	2012	Neg
1167	F	Nova Iguaçu	26080120	-22731022	-43503143	29	na	2012	Neg
1168	F	Rio de Janeiro	24755000	-22845502	-43281429	22	na	2012	Neg
1169	M	Rio de Janeiro	21853290	-22852252	-43492644	53	na	2012	Neg
1170	M	Rio de Janeiro	23012340	-22888024	-43523980	24	na	2012	Neg
1171	M	São João de Meriti	25525310	-22793071	-43382744	45	na	2012	Neg
1172	M	São Gonçalo	24800000	-22804911	-43038663	48	na	2012	Neg
1173	M	Macaé	27971180	-22337948	-41755073	41	na	2012	Neg
1174	M	Macaé		-22337948	-41755074	41	na	2012	Neg
1175	M	Magé	26147130	-22655831	-43150246	37	na	2012	Neg
1176	M	Magé				53	na	2012	Neg
1177	M	Rio de Janeiro	21046295	-22869417	-43236757	24	na	2012	Neg
1178	M	Belford Roxo	26110170	-22754323	-43364323	40	na	2012	Neg
1179	M	Rio de Janeiro	23587610	-22926602	-43626140	54	na	2012	Neg
1180	M	Niterói	24230541	-22911012	-43104562	25	na	2012	Neg
1181	M	Rio de Janeiro	23017366	-22899543	-43499107	38	na	2012	Neg
1182	M						na	2012	Neg
1183	F						na	2012	Neg
1184	F	Rio de Janeiro	21230330	-22823634	-43324614	28	na	2012	Neg
1185	F	São Gonçalo	24734230	-22833115	-42967563	27	na	2012	Neg
1186	F	São Gonçalo		-22833115	-42967563	27	na	2012	Neg
1187	F						na	2012	Neg
1188	F	Rio de Janeiro	20530420	-22939395	-43251686	67	na	2012	Neg
1189	M	Rio de Janeiro	21040135	-22853606	-43250678	29	na	2012	Neg
1190	M	Rio de Janeiro	22763420	-22949545	-43357807	33	na	2012	Neg
1191	M	Duque de Caxias	25015210	-22790364	-43318717	19	na	2012	Neg
1192	M	Belford Roxo	26172010	-22724167	-43373332	19	na	2012	Neg
1193	M	Belford Roxo	26160170	-22734035	-43397943	27	na	2012	Neg
1194	F	São Gonçalo	24467580	-22809555	-43047265	23	na	2012	Neg
1195	F	Rio de Janeiro				41	na	2012	Neg
1196	F	Rio de Janeiro	22230061	-22937259	-43177543	86	na	2012	Neg
1197	M						na	2012	Neg
1198	M	Rio de Janeiro	22290160	-22955395	-43175375	27	na	2012	Neg
1199	M						na	2012	Neg
1200	M	Rio de Janeiro	20756110	-22890064	-43307209	27	na	2012	Neg
1201	M						na	2012	Neg
1202	M	Rio de Janeiro	21530170	-22826925	-43350027	26	na	2012	Neg
1203	F						na	2012	Neg
1204	F	Rio de Janeiro	22760400	-22936358	-43351349	25	na	2012	Neg
1205	F	Rio de Janeiro		-22936358	-43351349	25	na	2012	Neg
1206	F	Duque de Caxias	25240130	-22670436	-43293317	43	na	2012	Neg
1207	M	Belford Roxo	26410300	-22759152	-43382738	10	na	2012	Neg
1208	F	Rio de Janeiro	20756060	-22891860	-43301180	24	na	2012	Neg
1209	F	Rio de Janeiro	21042210	-22863490	-43246429	17	na	2012	Neg
1210	F	Rio de Janeiro	20785350	-22884907	-43267764	21	na	2012	Neg
1211	M	São Gonçalo	24431400	-22827358	-43081587	23	na	2012	Neg
1212	M						na	2012	Neg
1213	M	Rio de Janeiro	21041250	-22874492	-43249584	16	na	2012	Neg
1214	M						na	2012	Neg
1215	F	Rio de Janeiro	21020040	-22836223	-43283023	35	na	2012	Neg
1216	F	Rio de Janeiro	22723045	-22915524	-43396031	21	na	2012	Neg
1217	F	Rio de Janeiro	21011060	-22823226	-43274800	24	na	2012	Neg
1218	F	Rio de Janeiro	22460300	-22966170	-43234448	36	na	2012	Neg
1219	F	Rio de Janeiro	21061020	-22868530	-43259943	36	na	2012	Neg
1220	M	Duque de Caxias	25230180	-22701924	-43293247	37	na	2012	Neg
1221	M						na	2012	Neg
1222	M	Rio de Janeiro	21331130	-22874973	-43366037	27	na	2012	Neg
1223	M	Rio de Janeiro	22631051	-23007068	-43333123	39	na	2012	Neg
1224	M	Rio de Janeiro		-22924295	-43263536	53	na	2012	Neg
1225	M	Rio de Janeiro		-22924295	-43263536	53	na	2012	Neg
1226	M	Duque de Caxias	25040315	-22741441	-43320102	40	na	2012	Neg
1227	M	Rio de Janeiro	21210430	-22839023	-43290729	34	na	2012	Neg
1228	F	Rio de Janeiro	20780140	-22902274	-43271669	52	na	2012	Neg
1229	M	Rio de Janeiro	20241250	-22921701	-43182623	28	na	2012	Neg
1230	M	Rio de Janeiro	20766220	-22865464	-43284743	41	na	2012	Neg
1231	M	Magé	25915000	-22610004	-43177009	35	na	2012	Neg
1232	M					41	na	2012	Neg
1233	M	Rio de Janeiro				34	na	2012	Neg
1234	M	Cabo Frio	28908085	-22896515	-42033486	32	na	2012	Neg
1235	M	Rio de Janeiro	21044030	-22850786	-43242858	28	na	2012	Neg
1236	M	Rio de Janeiro		-22850786	-43242858	28	na	2012	Neg
1237	M	Rio de Janeiro		-22914830	-43186770	27	na	2012	Neg
1238	M	Duque de Caxias	25250150	-22601924	-43301072	54	na	2012	Neg
1239	M	Duque de Caxias		-22601924	-43301072	54	na	2012	Neg
1240	M	São João de Meriti	25575700	-22776038	-43345246	41	na	2012	Neg
1241	M	Duque de Caxias	25245390	-22681713	-43355355	43	na	2012	Neg
1242	F	Rio de Janeiro	22753050	-22975066	-43333759	58	na	2012	Neg
1243	F	Rio de Janeiro		-22924046	-43212396	58	na	2012	Neg
1244	F	Rio de Janeiro		-22924046	-43212396	56	na	2012	Neg
1245	F	Rio de Janeiro		-22924046	-43212396	58	na	2012	Neg
1246	F	Rio de Janeiro	21655330	-22819796	-43388158	55	na	2012	Neg
1247	F	Tanguá	24890000	-22740766	-42728048	36	na	2012	Neg
1248	F	Rio de Janeiro				25	na	2012	Neg
1249	F	Rio de Janeiro				26	na	2012	Neg
1250	F						na	2012	Neg
1251	F	Rio de Janeiro	21550260	-22863690	-43353117	40	na	2012	Neg
1252	F	Rio de Janeiro	23066380	-22890191	-43612831	57	na	2012	Neg
1253	F	Rio de Janeiro				21	na	2012	Neg
1254	F	Rio de Janeiro				21	na	2012	Neg
1255	F	Duque de Caxias	25060010	-22774197	-43302345	40	na	2012	Neg
1256	F	Rio de Janeiro	20220590	-22901157	-43200519	41	na	2012	Neg
1257	F	Rio de Janeiro	20972520	-22884890	-43256434	43	na	2012	Neg
1258	M	Nova Iguaçu		-22752851	-43428024	55	na	2012	Neg
1259	M						na	2012	Neg
1260	M	Belford Roxo	26125100	-22738547	-43405190	54	na	2012	Neg
1261	F						na	2012	Neg
1262	M	Rio de Janeiro	25900000				na	2012	Neg
1263	M	São João de Meriti	25581010	-22786965	-43330479	41	na	2012	Neg
1264	F	Duque de Caxias	25045640	-22715688	-43321043	52	na	2012	Neg
1265	M	Nilópolis	26530150	-22799056	-43414814	44	na	2012	Neg
1266	M	Nilópolis		-22799056	-43414814	44	na	2012	Neg
1267	M	Rio de Janeiro	21770100	-22894245	-43441948	43	na	2012	Neg
1268	M	São João de Meriti	25535041	-22791591	-43403130	24	na	2012	Neg
1269	M	Duque de Caxias	25245540	-22565600	-43308394	43	na	2012	Neg
1270	M	Rio de Janeiro	22231080	-22937809	-43181552	64	na	2012	Neg
1271	M	Rio de Janeiro	20230010	-22914957	-43186673	44	na	2012	Neg
1272	M	Rio de Janeiro	22780191	-22954752	-43391520	60	na	2012	Neg
1273	M	Rio de Janeiro		-22954752	-43391520	60	na	2012	Neg
1274	F	Rio de Janeiro		-22885606	-43251376		na	2012	Neg
1275	F						na	2012	Neg
1276	F	Duque de Caxias					na	2012	Neg
1277	F	Rio de Janeiro	20911483			65	na	2012	Neg
1278	M	Rio de Janeiro	21311050	-22885340	-43331610	68	na	2012	Neg
1279	M	Rio de Janeiro	20910062	-22896264	-43236904	67	na	2012	Neg
1280	M	Rio de Janeiro	20920220	-22899149	-43231914	58	na	2012	Neg
1281	F	Rio de Janeiro	21044700	-22850948	-43242226	24	na	2012	Neg
1282	F	Duque de Caxias	25267460	-22635380	-43250930	28	na	2012	Neg
1283	F	Rio de Janeiro	22750003	-22938613	-43329832	47	na	2012	Neg
1284	F	Rio de Janeiro	20270040	-22915472	-43224442	85	na	2012	Neg
1285	F	Nova Iguaçu	26297180	-22820194	-43598777	38	na	2012	Neg
1286	M	Rio de Janeiro	21040113	-22852241	-43250217	64	na	2012	Neg
1287	F	São João de Meriti	25565060	-22779141	-43357723	38	na	2012	Neg
1288	F	Rio de Janeiro	23031191	-22964580	-43606331		na	2012	Neg
1289	F						na	2012	Neg
1290	F	Nova Iguaçu	26277350	-22747877	-43489722	51	na	2012	Neg
1291	F	Nova Iguaçu	26032610	-22727957	-43474567	59	na	2012	Neg
1292	F	Rio de Janeiro	22210050	-22926896	-43178768	50	na	2012	Neg
1293	F						na	2012	Neg
1294	F	Rio de Janeiro	21044030	-22850747	-43242667	68	na	2012	Neg
1295	M						na	2012	Neg
1296	F	Duque de Caxias					na	2012	Neg
1297	F						na	2012	Neg
1298	F	São Gonçalo	24452001	-22818567	-43014291	50	na	2012	Neg
1299	F						na	2012	Neg
1300	F	Rio de Janeiro	21555250	-22853797	-43363835	39	na	2012	Neg
1301	F	Magé	25900000	-22656415	-43041500		na	2012	Neg
1302	F						na	2012	Neg
1303	F						na	2012	Neg
1304	F						na	2012	Neg
1305	F	Rio de Janeiro	23017366	-22899612	-43499128	48	na	2012	Neg
1306	F	Nova Iguaçu		-22746148	-43515204	53	na	2012	Neg
1307	F	Nova Iguaçu		-22746148	-43515204	53	na	2012	Neg
1308	F	Nova Iguaçu		-22746148	-43515204	53	na	2012	Neg
1309	F					61	na	2012	Neg
1310	F						na	2012	Neg
1311	F	Rio de Janeiro		-22857065	-43255257		na	2012	Neg
1312	F	Itaguaí	23825710	-22885886	-43819772	21	na	2012	Neg
1313	F						na	2012	Neg
1314	F	Duque de Caxias	25245525	-22569032	-43311678	24	na	2012	Neg
1315	F						na	2012	Neg
1316	F	Rio de Janeiro	20730000	-22900178	-43295936	57	na	2012	Neg
1317	M	Rio de Janeiro	20261020	-22917613	-43210509	23	na	2012	Neg
1318	M						na	2012	Neg
1319	M						na	2012	Neg
1320	M						na	2012	Neg
1321	M	Rio de Janeiro	20231006	-22910346	-43188464	40	na	2012	Neg
1322	M	Belford Roxo	26165130	-22735990	-43389580	29	na	2012	Neg
1323	M	Maricá	24913465			21	na	2012	Neg
1324	M						na	2012	Neg
1325	M	Nova Iguaçu	26298560	-22851621	-43601449	41	na	2012	Neg
1326	F						na	2012	Neg
1327	F	Nilópolis	26510106	-22819887	-43420845	36	na	2012	Neg
1328	F	Nilópolis		-22819887	-43420845	36	na	2012	Neg
1329	M	Duque de Caxias	25240000	-22673040	-43275903	49	na	2012	Neg
1330	F						na	2012	Neg
1331	F	Rio Bonito	28800000	-22715826	-42628408	31	na	2012	Neg
1332	F	Rio Bonito		-22715826	-42628408	31	na	2012	Neg
1333	F	Nova Iguaçu				30	na	2012	Neg
1334	F	Rio de Janeiro	21060610	-22861953	-43260375	28	na	2012	Neg
1335	F	Belford Roxo	26125560	-22732017	-43408473	36	na	2012	Neg
1336	F	Rio de Janeiro		-22846389	-43372331	49	na	2012	Neg
1337	F	Rio de Janeiro		-22871210	-43255365	40	na	2012	Neg
1338	F	Rio das Ostras	28890000	-22514025	-41919672	56	na	2012	Neg
1339	F	Duque de Caxias	25050010	-22749290	-43303783	24	na	2012	Neg
1340	F	Duque de Caxias		-22749290	-43303783	24	na	2012	Neg
1341	F	Duque de Caxias		-22749290	-43303783	24	na	2012	Neg
1342	F	Duque de Caxias		-22749290	-43303783	24	na	2012	Neg
1343	F	Belford Roxo	26180170	-22713374	-43346346	47	na	2012	Neg
1344	F						na	2012	Neg
1345	M	Rio de Janeiro	20961590	-22861222	-43275699	44	na	2012	Neg
1346	M	Itaboraí	24800000	-22770732	-42927324	41	na	2012	Neg
1347	M	Rio de Janeiro	20770000	-22898065	-43281524		na	2012	Neg
1348	M						na	2012	Neg
1349	M						na	2012	Neg
1350	M	Niterói	24346040	-22941934	-43018085		na	2012	Neg
1351	M						na	2012	Neg
1352	M	Rio de Janeiro	21221410	-22849346	-43309257		na	2012	Neg
1353	M	Rio de Janeiro	23059120	-22917337	-43581716	19	na	2012	Neg
1354	F	Duque de Caxias	25035730	-22765071	-43313598	69	na	2012	Neg
1355	F	Rio de Janeiro	21911430	-22788004	-43174521		na	2012	Neg
1356	F						na	2012	Neg
1357	M	São João de Meriti	25580550	-22781206	-43332328	48	na	2012	Neg
1358	M	Nova Iguaçu	26262490	-22754334	-43486296	24	na	2012	Neg
1359	M	Rio de Janeiro	21361070	-22857278	-43326429	73	na	2012	Neg
1360	M	Rio de Janeiro	20745311	-22906738	-43303095	60	na	2012	Neg
1361	M	Belford Roxo	26195870	-22751207	-43353932		na	2012	Neg
1362	M	Rio de Janeiro	21010000	-22816651	-43294964	54	na	2012	Neg
1363	M	São João de Meriti	25545080	-22791027	-43391746		na	2012	Neg
1364	M						na	2012	Neg
1365	M	Duque de Caxias	25010144	-22785149	-43321671		na	2012	Neg
1366	M	São Gonçalo	24433610	-22817920	-43068226	17	na	2012	Neg
1367	F	Rio de Janeiro	21021520	-22845121	-43267679		na	2012	Neg
1368	M	Rio de Janeiro	21011250	-22826827	-43287232		na	2012	Neg
1369	F	Minas Gerais		-15524369	-41497950	72	na	2012	Neg
1370	F	Queimados	26311210	-22723644	-43578033	50	na	2012	Neg
1371	M	Rio de Janeiro	22753728				na	2012	Neg
1372	M	Rio de Janeiro	20940240	-22902377	-43223764	32	na	2013	Neg
1373	F						na	2013	Neg
1374	M	Rio de Janeiro	21730670	-22865018	-43423112	50	na	2013	Neg
1375	M	Rio de Janeiro	21730670	-22865018	-43423112	50	na	2013	Neg
1376	M	Rio de Janeiro	21730670	-22865018	-43423112	50	na	2013	Neg
1377	M	Rio de Janeiro	21730670	-22865018	-43423112	34	na	2013	Neg
1378	F	Rio de Janeiro	21755221	-22886448	-43421422	28	na	2013	Neg
1379	F	Iguaba Grande	28960001	-22833818	-42215717	41	na	2013	Neg
1380	M	Rio de Janeiro		-22866541	-43335168	24	na	2013	Neg
1381	F	Rio de Janeiro	23097724	-22896034	-43477875	23	na	2013	Neg
1382	M	Rio de Janeiro	23587211	-22921269	-43624236	47	na	2013	Neg
1383	F						na	2013	Neg
1384	F						na	2013	Neg
1385	M	Rio de Janeiro	21361320	-22849158	-43330950	35	na	2013	Neg
1386	F	Rio de Janeiro	22270010	-22950972	-43183687	35	na	2013	Neg
1387	M	Rio de Janeiro	21715150	-22882766	-43439453	40	na	2013	Neg
1388	M	Rio de Janeiro	21715151	-22882766	-43439453	40	na	2013	Neg
1389	M	Rio de Janeiro		-22902550	-43238071	32	na	2013	Neg
1390	F	Rio de Janeiro	22715020	-22926492	-43384890	33	na	2013	Neg
1391	M	Rio de Janeiro	22720390	-22917866	-43387938	43	na	2013	Neg
1392	M	Belford Roxo	26183585	-22711364	-43330454	36	na	2013	Neg
1393	M	Belford Roxo	26183588	-22711364	-43330454	37	na	2013	Neg
1394	M	São João de Meriti	25585180	-22795472	-43338411	25	na	2013	Neg
1395	M	Nova Iguaçu	26210310	-22757247	-43445011	41	na	2013	Neg
1396	M	Rio de Janeiro	21040080	-22857000	-43254208	39	na	2013	Neg
1397	F	Rio de Janeiro	21380130	-22884937	-43322180	40	na	2013	Neg
1398	M	Rio de Janeiro	22733501	-22902419	-43355167	46	na	2013	Neg
1399	M	Miguel Pereira	26900000	-22466826	-43482201	44	na	2013	Neg
1400	M	Araruama	28970000	-22867618	-42332867	44	na	2013	Neg
1401	M	Itaboraí	24804773	-22737955	-42835119	26	na	2013	Neg
1402	M	Rio de Janeiro		-22965600	-43350380	31	na	2013	Neg
1403	F	Barra Mansa	27341000	-22563243	-44179098	25	na	2013	Neg
1404	F	Rio de Janeiro	21241090	-22816129	-43307891	32	na	2013	Neg
1405	F						na	2013	Neg
1406	F	Rio de Janeiro	22723021	-22911383	-43405997	31	na	2013	Neg
1407	M	São Gonçalo	24737473	-22842538	-42953551	30	na	2013	Neg
1408	F	Rio de Janeiro	21331720	-22880306	-43353913	88	na	2013	Neg
1409	M	Duque de Caxias		-22678657	-43244754	54	na	2013	Neg
1410	F						na	2013	Neg
1411	F	Rio de Janeiro	20250480	-22921490	-43208081	20	na	2013	Neg
1412	F	Rio de Janeiro	23580040	-22916293	-43639692	24	na	2013	Neg
1413	F	Rio de Janeiro	23580040	-22916293	-43639692	24	na	2013	Neg
1414	M	Rio de Janeiro	23095700	-22855467	-43488806	43	na	2013	Neg
1415	M	Duque de Caxias	25060280	-22765241	-43302507	76	na	2013	Neg
1416	F	Magé	25915000	-22607340	-43174081	25	na	2013	Neg
1417	F						na	2013	Neg
1418	F	Nova Iguaçu	26010370	-22756883	-43424363	20	na	2013	Neg
1419	F	Nova Iguaçu	26010370	-22756883	-43424363	20	na	2013	Neg
1420	F	Rio de Janeiro	21351021	-22875151	-43339210	19	na	2013	Neg
1421	F	Rio de Janeiro	21650340	-22825228	-43376128	24	na	2013	Neg
1422	F	Rio de Janeiro	21011230	-22823887	-43288078	19	na	2013	Neg
1423	F	Rio de Janeiro		-22921355	-43246433	45	na	2013	Neg
1424	F	Duque de Caxias	25040610	-22745498	-43328119	38	na	2013	Neg
1425	F	Rio de Janeiro	21070230	-22846513	-43287001	53	na	2013	Neg
1426	F	Queimados	26325090	-22723687	-43553277	45	na	2013	Neg
1427	F	Rio de Janeiro	22765430	-22965675	-43347449	42	na	2013	Neg
1428	F	Nova Iguaçu	26298710	-22716662	-43528151	57	na	2013	Neg
1429	F	Nova Iguaçu	26298710	-22716662	-43528151	57	na	2013	Neg
1430	F	Rio de Janeiro	21750001	-22877615	-43378275	22	na	2013	Neg
1431	M	Rio de Janeiro	21061300	-22865825	-43277047	23	na	2013	Neg
1432	M	Rio de Janeiro	21061300	-22865825	-43277047	23	na	2013	Neg
1433	M	Rio de Janeiro	20230261	-22909112	-43193693	34	na	2013	Neg
1434	M	São João de Meriti	25580163	-22782928	-43340382	20	na	2013	Neg
1435	M	Rio de Janeiro	20943090	-22901981	-43237139	22	na	2013	Neg
1436	M	Nova Iguaçu	26031512	-22734353	-43485825	37	na	2013	Neg
1437	M	Rio de Janeiro				34	na	2013	Neg
1438	M	Rio de Janeiro	22723021	-22911383	-43405997	30	na	2013	Neg
1439	M	Duque de Caxias	25255470	-22666814	-43248274	33	na	2013	Neg
1440	M	Rio de Janeiro	21630100	-22827178	-43412685	45	na	2013	Neg
1441	M	Rio de Janeiro	25010145	-22906247	-43177458	27	na	2013	Neg
1442	F	Rio de Janeiro	21645001	-22821760	-43392241	34	na	2013	Neg
1443	F	Rio de Janeiro		-22817223	-43389874	44	na	2013	Neg
1444	F	Rio de Janeiro	21043070			22	na	2013	Neg
1445	F	Rio de Janeiro	20730040	-22897887	-43298454	35	na	2013	Neg
1446	F	Nova Iguaçu		-22760318	-43436835	40	na	2013	Neg
1447	F	Nova Iguaçu		-22760318	-43436835	40	na	2013	Neg
1448	F	São Gonçalo	24451010	-22829240	-43015173	40	na	2013	Neg
1449	F						na	2013	Neg
1450	F	Rio de Janeiro	21331590	-22877564	-43359678	19	na	2013	Neg
1451	F	Niterói	24240181	-22890174	-43095948	57	na	2013	Neg
1452	F	Rio de Janeiro	23012500	-22889713	-43525777	55	na	2013	Neg
1453	F						na	2013	Neg
1454	F	Japeri	26359020	-22691544	-43607275	73	na	2013	Neg
1455	F	Nova Iguaçu	26225760	-22764706	-43429384	53	na	2013	Neg
1456	M	Rio de Janeiro	21050000	-22877170	-43256098	57	na	2013	Neg
1457	M	Nova Iguaçu	26295135	-22802301	-43590106	44	na	2013	Neg
1458	M	Rio de Janeiro	21380320	-22879930	-43322622	52	na	2013	Neg
1459	M	Duque de Caxias		-22679953	-43270836	51	na	2013	Neg
1460	M	Rio de Janeiro	21535280	-22813581	-43340873	54	na	2013	Neg
1461	M	Rio de Janeiro	21535280	-22813581	-43340873	54	na	2013	Neg
1462	M	Rio de Janeiro	21535280	-22813581	-43340873	54	na	2013	Neg
1463	M	Rio de Janeiro	21010381	-22806124	-43304623	47	na	2013	Neg
1464	M	Rio de Janeiro	20920380	-22892567	-43231066	46	na	2013	Neg
1465	M	Rio de Janeiro		-22841963	-43367677	58	na	2013	Neg
1466	M	Minas Gerais	37002360	-21557122	-45432251	70	na	2013	Neg
1467	M	Rio de Janeiro	20921260	-22888294	-43227747	44	na	2013	Neg
1468	M	Rio de Janeiro	23510360	-22921980	-43660587	67	na	2013	Neg
1469	M	Nova Iguaçu	26021150	-22734492	-43443111	61	na	2013	Neg
1470	M	Rio de Janeiro	21825320	-22894420	-43472370	30	na	2013	Neg
1471	F	Rio de Janeiro	20960045	-22895417	-43246251	45	na	2013	Neg
1472	F	Magé	25900000	-22592264	-43185438	28	na	2013	Neg
1473	M						na	2013	Neg
1474	M	Nova Iguaçu	26031450	-22737607	-43483481	55	na	2013	Neg
1475	M	Rio de Janeiro	23097220	-22849911	-43486058	81	na	2013	Neg
1476	M	Niterói	24240181	-22891827	-43098720	51	na	2013	Neg
1477	M	Rio de Janeiro	22733440	-22905376	-43352983	33	na	2013	Neg
1478	F	Duque de Caxias	25020220	-22784102	-43314863	42	na	2013	Neg
1479	F	Belford Roxo	26175370	-22724414	-43348205	50	na	2013	Neg
1480	F						na	2013	Neg
1481	F	Seropédica		-22809719	-43642039	13	na	2013	Neg
1482	F	São Gonçalo	24435000	-22829398	-43066486	22	na	2013	Neg
1483	F	Belford Roxo	26180170	-22713919	-43346947	63	na	2013	Neg
1484	F	Rio de Janeiro	23035380	-22950234	-43604977	67	na	2013	Neg
1485	F	Rio de Janeiro	23012350	-22890883	-43523321	46	na	2013	Neg
1486	F	Rio de Janeiro	22780070	-22969742	-43419790	18	na	2013	Neg
1487	M	Rio de Janeiro	23066130	-22885782	-43638451	17	na	2013	Neg
1488	M	Nova Iguaçu	26255660	-22757396	-43465449	27	na	2013	Neg
1489	M	Rio de Janeiro	22755140	-22951911	-43334122	27	na	2013	Neg
1490	M	Rio de Janeiro	21920115	-22792314	-43188668	46	na	2013	Neg
1491	M	Rio de Janeiro	21920115	-22792314	-43188668	46	na	2013	Neg
1492	M	Rio de Janeiro	23031203	-22979892	-43641577	11	na	2013	Neg
1493	F	Rio de Janeiro	20231030	-22912415	-43190115		na	2013	Neg
1494	F	Duque de Caxias	25268000	-22642055	-43250770	24	na	2013	Neg
1495	F	Nova Iguaçu	26032830	-22720878	-43469964	34	na	2013	Neg
1496	F	Nova Iguaçu	26032830	-22720878	-43469964	34	na	2013	Neg
1497	F	Nova Iguaçu	26032830	-22720878	-43469964	34	na	2013	Neg
1498	F	Magé	25915000	-22607361	-43177220	24	na	2013	Neg
1499	F	Nova Iguaçu	26070524	-22710963	-43437469	41	na	2013	Neg
1500	F	Nova Iguaçu	26070524	-22710963	-43437469	41	na	2013	Neg
1501	F						na	2013	Neg
1502	F	Rio de Janeiro	21555250	-22853737	-43363905	39	na	2013	Neg
1503	F	Nova Iguaçu	26065010	-22674393	-43417347	33	na	2013	Neg
1504	M	Rio de Janeiro		-22836699	-43374445	54	na	2013	Neg
1505	M	Rio de Janeiro	20230070	-22910005	-43183182	61	na	2013	Neg
1506	M	Rio de Janeiro		-22846594	-43370794	67	na	2013	Neg
1507	M	Mesquita	26584120	-22794786	-43428510	65	na	2013	Neg
1508	M	São Luis, Maranhão	776006026 ?			23	na	2013	Neg
1509	M	Niterói	24320380	-22902839	-43053013	60	na	2013	Neg
1510	M						na	2013	Neg
1511	M	Duque de Caxias	25080490	-22786673	-43295913	55	na	2013	Neg
1512	M	Belford Roxo	26190140	-22720059	-43341292	48	na	2013	Neg
1513	M	Belford Roxo	26163451	-22728775	-43407756	55	na	2013	Neg
1514	M	Rio de Janeiro	20735220	-22897669	-43287303	50	na	2013	Neg
1515	M	Nova Iguaçu		-22754052	-43490204	13	na	2013	Neg
1516	M	Rio de Janeiro	23510220	-22919059	-43674894	33	na	2013	Neg
1517	M	Rio de Janeiro	20766150	-22865520	-43281201	40	na	2013	Neg
1518	M	Rio de Janeiro	23010450	-22882493	-43501539	62	na	2013	Neg
1519	F	Rio de Janeiro	22451250	-22976824	-43245264	63	na	2013	Neg
1520	F	Guapimirim		-22557379	-42989078	48	na	2013	Neg
1521	F	Rio de Janeiro	21532290	-22804386	-43360490	52	na	2013	Neg
1522	F	Rio de Janeiro	21532290	-22804386	-43360490	52	na	2013	Neg
1523	F	Rio de Janeiro	21532290	-22804386	-43360490	52	na	2013	Neg
1524	F	Duque de Caxias	25011430	-22795786	-43316412	23	na	2013	Neg
1525	F						na	2013	Neg
1526	F	Rio de Janeiro	22240000	-22934486	-43187285		na	2013	Neg
1527	F	Rio de Janeiro	22753033	-22979563	-43326749	44	na	2013	Neg
1528	F	Rio de Janeiro	21825080	-22889163	-43477742	43	na	2013	Neg
1529	F	Rio de Janeiro		-22917370	-43210764	89	na	2013	Neg
1530	M	Rio de Janeiro	22765523	-22957741	-43355209	39	na	2013	Neg
1531	M	Rio de Janeiro	22765523	-22957741	-43355209	39	na	2013	Neg
1532	M	Rio de Janeiro	20950030	-22904252	-43247012	51	na	2013	Neg
1533	M	Maricá	24900000	-22924863	-42926868	45	na	2013	Neg
1534	M	Rio de Janeiro	21011280	-22829763	-43288644	42	na	2013	Neg
1535	M	Nova Iguaçu	26010391	-22752762	-43423491	42	na	2013	Neg
1536	F						na	2013	Neg
1537	F	Rio de Janeiro	20745230	-22899663	-43310343	41	na	2013	Neg
1538	F	Rio de Janeiro	22610180	-22997970	-43270266	29	na	2013	Neg
1539	M	Rio de Janeiro	21060100	-22855084	-43263726	54	na	2013	Neg
1540	F						na	2013	Neg
1541	F						na	2013	Neg
1542	F	Rio de Janeiro	21012200	-22828234	-43293733	46	na	2013	Neg
1543	F	Rio de Janeiro	21012200	-22828234	-43293733	46	na	2013	Neg
1544	F	Maricá		-22956121	-42762137	41	na	2013	Neg
1545	F	Maricá		-22956121	-42762137	41	na	2013	Neg
1546	F	Duque de Caxias	25225430	-22703729	-43277831	43	na	2013	Neg
1547	F						na	2013	Neg
1548	M	Nova Iguaçu	218633310	-22712967	-43436817	42	na	2013	Neg
1549	M	Nova Iguaçu		-22813566	-43616424	54	na	2013	Neg
1550	M	Rio de Janeiro	20250460	-22867770	-43293215	22	na	2013	Neg
1551	M	Rio de Janeiro	21921600	-22808161	-43191418	34	na	2013	Neg
1552	F	Rio de Janeiro	23097220	-22849948	-43485704	41	na	2013	Neg
1553	M	Rio de Janeiro	21630330	-22822336	-43407381	23	na	2013	Neg
1554	M	Nova Iguaçu	26272420	-22758870	-43501996	23	na	2013	Neg
1555	F	Rio de Janeiro		-22846463	-43250677	39	na	2013	Neg
1556	M	Duque de Caxias	25931566	-22757202	-43275045	57	na	2013	Neg
1557	M	Rio de Janeiro	22431070	-22987059	-43228158	27	na	2013	Neg
1558	F	Rio de Janeiro	21050045	-22878394	-43252868	71	na	2013	Neg
1559	F	Rio de Janeiro	20541000	-22919868	-43240367	61	na	2013	Neg
1560	F	Nova Iguaçu		-22739045	-43492177	36	na	2013	Neg
1561	F	São João de Meriti	25515270	-22801692	-43365889		na	2013	Neg
1562	F	São João de Meriti		-22801692	-43365889		na	2013	Neg
1563	F	São João de Meriti		-22801692	-43365889		na	2013	Neg
1564	F	Macaé				33	na	2013	Neg
1565	M	Duque de Caxias	25040410	-22786387	-43305146	33	na	2013	Neg
1566	M	Nova Iguaçu	26278525	-22750871	-43507187	47	na	2013	Neg
1567	F	Duque de Caxias	25275540	-22627277	-43213577	50	na	2013	Neg
1568	F	Nova Iguaçu	26032740	-22727095	-43472086	38	na	2013	Neg
1569	F	Rio de Janeiro				31	na	2013	Neg
1570	F	Rio de Janeiro				31	na	2013	Neg
1571	M	Rio de Janeiro	21510640	-22817171	-43368281	43	na	2013	Neg
1572	M	Rio de Janeiro	21921200	-22807299	-43185960	21	na	2013	Neg
1573	M	Rio de Janeiro	21520460	-22809020	-43357096		na	2013	Neg
1574	M	Rio Claro		-22835270	-44196101	27	na	2013	Neg
1575	M	Mesquita	26582020	-22792143	-43415542	16	na	2013	Neg
1576	M	Rio de Janeiro	26094280	-22875621	-43523741	33	na	2013	Neg
1577	M						na	2013	Neg
1578	F	Rio de Janeiro	21041020	-22866155	-43252540		na	2013	Neg
1579	F	Niterói	24040070	-22883711	-43126597	35	na	2013	Neg
1580	F	Rio de Janeiro	21741110	-22886338	-43393033		na	2013	Neg
1581	F	Rio de Janeiro	21735140	-22869784	-43420161	47	na	2013	Neg
1582	F	Rio de Janeiro	21340090	-22868031	-43358249	54	na	2013	Neg
1583	M	Duque de Caxias				64	na	2013	Neg
1584	F	Duque de Caxias	25266090	-22639616	-43220954	15	na	2013	Neg
1585	F	Duque de Caxias	25011330	-22797181	-43314415		na	2013	Neg
1586	M	Niterói	24370290	-22932123	-43115248	24	na	2013	Neg
1587	M	Rio de Janeiro	21235610	-22832118	-43314535	29	na	2013	Neg
1588	M	Rio de Janeiro	21755410	-22883714	-43430239		na	2013	Neg
1589	F	Rio de Janeiro	20560120	-22917071	-43258259	24	na	2013	Neg
1590	M	Rio de Janeiro	21043230	-22858659	-43243965	49	na	2013	Neg
1591	M	Mesquita		-22800092	-43432536	73	na	2013	Neg
1592	M	Nilópolis	26520750	-22814908	-43432311		na	2013	Neg
1593	M	Belford Roxo	26112490	-22746107	-43405741		na	2013	Neg
1594	F	Rio de Janeiro	22765430	-22965675	-43347449	53	na	2013	Neg
1595	F	Rio de Janeiro	22071020	-22978598	-43191511	54	na	2013	Neg
1596	M	Nova Iguaçu	26286040	-22750887	-43464323	48	na	2013	Neg
1597	M	São Gonçalo	24732120	-22828203	-42974561	65	na	2013	Neg
1598	M					49	na	2013	Neg
1599	F	Rio de Janeiro	21721020	-22870278	-43443694	55	na	2013	Neg
1600	F	Rio de Janeiro	21721020	-22870278	-43443694	55	na	2013	Neg
1601	F	Rio de Janeiro	21012350	-22819392	-43285097	58	na	2013	Neg
1602	F	São João de Meriti	25520053	-22801021	-43373671	60	na	2013	Neg
1603	F	Rio de Janeiro	22451262	-22983574	-43242085	35	na	2013	Neg
1604	F	Rio de Janeiro		-22983574	-43242085	35	na	2013	Neg
1605	M	Saquarema	28990000	-22827619	-42549008	17	na	2013	Neg
1606	M	Rio das Ostras	28890000	-22520434	-41941017	52	na	2013	Neg
1607	M	Rio das Ostras	28890000	-22520434	-41941017	52	na	2013	Neg
1608	M	São João de Meriti	25530070			38	na	2013	Neg
1609	M	Duque de Caxias	25220670	-22682135	-43241426	24	na	2013	Neg
1610	M	Maricá		-22969320	-42928703	40	na	2013	Neg
1611	M	Rio de Janeiro	21211740	-22833672	-43308176	45	na	2013	Neg
1612	M	Rio de Janeiro	21211740	-22833672	-43308176	45	na	2013	Neg
1613	M	Niterói	24340000	-22939874	-43047427	51	na	2013	Neg
1614	F	São Gonçalo	24466260	-22810931	-43072297	41	na	2013	Neg
1615	F	Duque de Caxias	25035000	-22765275	-43318440	50	na	2013	Neg
1616	F	Rio de Janeiro	21230330	-22824386	-43325018	56	na	2013	Neg
1617	F	Duque de Caxias	25045540	-22718929	-43320074	53	na	2013	Neg
1618	M	Rio de Janeiro		-22909653	-43663064	53	na	2013	Neg
1619	M	Belford Roxo	26173030	-22731168	-43359297	36	na	2013	Neg
1620	F	Rio de Janeiro	23025000	-22999226	-43627257	38	na	2013	Neg
1621	F						na	2013	Neg
1622	F						na	2013	Neg
1623	F	Nova Iguaçu	26275000	-22752575	-43497427	25	na	2013	Neg
1624	F	Rio de Janeiro	20740540	-22901783	-43316417	17	na	2013	Neg
1625	F	Rio de Janeiro		-22837390	-43357648		na	2013	Neg
1626	F	Belford Roxo	26143160	-22722924	-43378246	32	na	2013	Neg
1627	M	São Gonçalo	24715590	-22796404	-42994611	20	na	2013	Neg
1628	F	Rio de Janeiro	21210780	-22838892	-43303036	61	na	2013	Neg
1629	F	São Gonçalo	24451440	-22835324	-43017270	58	na	2013	Neg
1630	F	São Gonçalo	24451440	-22835324	-43017270	58	na	2013	Neg
1631	F	São Gonçalo	24451440	-22835324	-43017270	58	na	2013	Neg
1632	F						na	2013	Neg
1633	M	Niterói	24141420	-22874010	-43047852	44	na	2013	Neg
1634	M	Rio de Janeiro	23515180	-22925270	-43684234	33	na	2013	Neg
1635	F	São João de Meriti	25565020	-22777205	-43358602	69	na	2013	Neg
1636	M						na	2013	Neg
1637	M	Rio de Janeiro	20231020	-22909005	-43188944	30	na	2013	Neg
1638	F						na	2013	Neg
1639	F	São Gonçalo		-22782576	-42946614	20	na	2013	Neg
1640	F	Magé	25915000	-22609693	-43177549	43	na	2013	Neg
1641	F	Rio de Janeiro	21730500	-22861169	-43424477	30	na	2013	Neg
1642	M	Belford Roxo	26143520	-22727766	-43426011	14	na	2013	Neg
1643	M	Rio de Janeiro	23020060	-22984786	-43536390		na	2013	Neg
1644	F	Rio de Janeiro	26860000	-22978358	-43340448	33	na	2013	Neg
1645	M	Rio de Janeiro	23098030	-22864211	-43508913	61	na	2013	Neg
1646	F	Rio de Janeiro	21775210	-22880341	-43451432	47	na	2013	Neg
1647	M	Rio de Janeiro	22753050	-22975241	-43334060	42	na	2013	Neg
1648	F						na	2013	Neg
1649	M	Belford Roxo	26113150	-22758168	-43380016	18	na	2013	Neg
1650	M	Rio de Janeiro	21331050	-22874750	-43369467	23	na	2013	Neg
1651	F	Rio de Janeiro	23030380	-22975794	-43647911	26	na	2013	Neg
1652	F	Rio de Janeiro		-22915959	-43363857	48	na	2013	Neg
1653	M	Rio de Janeiro	20241263	-22932692	-43197710	49	na	2013	Neg
1654	F	Rio de Janeiro		-22864410	-43469241	25	na	2013	Neg
1655	F	Rio de Janeiro	21040080	-22857000	-43254208	25	na	2013	Neg
1656	F	Duque de Caxias	25225210	-22706009	-43277140	38	na	2013	Neg
1657	M	Belford Roxo	26167563	-22725766	-43336987	35	na	2013	Neg
1658	M	Saquarema	28993000	-22896467	-42467597	32	na	2013	Neg
1659	M	Rio de Janeiro	21012160	-22821731	-43292809	21	na	2013	Neg
1660	M						na	2013	Neg
1661	M	Rio de Janeiro	21361500	-22849965	-43330461	28	na	2013	Neg
1662	M	Rio de Janeiro	20973012	-22886176	-43251405	38	na	2013	Neg
1663	M	Rio de Janeiro	20973012	-22886176	-43251405	38	na	2013	Neg
1664	M	Nova Iguaçu	23890000	-22748984	-43507777	34	na	2013	Neg
1665	M	Rio de Janeiro	21220300	-22865945	-43302893	33	na	2013	Neg
1666	F						na	2013	Neg
1667	F						na	2013	Neg
1668	F	Duque de Caxias	25030130	-22774688	-43317648	52	na	2013	Neg
1669	F	Rio de Janeiro	20220500	-22896104	-43193454	52	na	2013	Neg
1670	M						na	2013	Neg
1671	M	Rio de Janeiro	21311380	-22895537	-43324774		na	2013	Neg
1672	M	Rio de Janeiro	21241140	-22816940	-43315009	41	na	2013	Neg
1673	F	São Gonçalo	24751100	-22855696	-43017794	22	na	2013	Neg
1674	F	Belford Roxo	26195500	-22757176	-43355449	25	na	2013	Neg
1675	F	Rio de Janeiro	21220202	-22854409	-43308072	34	na	2013	Neg
1676	F	Rio de Janeiro	21735140	-22869734	-43420107	20	na	2013	Neg
1677	M	Rio de Janeiro	22450250	-22993569	-43237593	53	na	2013	Neg
1678	M	Rio de Janeiro	22221140	-22930769	-43187029	52	na	2013	Neg
1679	M	Rio de Janeiro	21073185	-22849946	-43271671	22	na	2013	Neg
1680	F	Rio de Janeiro	21050320	-22900291	-43293433	37	na	2013	Neg
1681	F	Rio de Janeiro	21215330	-22829533	-43296273	27	na	2013	Neg
1682	M	Magé	25261120	-22615530	-43196856	45	na	2013	Neg
1683	M	Rio de Janeiro	22743050	-22927146	-43349162	35	na	2013	Neg
1684	M	Rio de Janeiro	22743050	-22927146	-43349162	35	na	2013	Neg
1685	M	Rio de Janeiro	22743050	-22927146	-43349162	35	na	2013	Neg
1686	M	Rio de Janeiro	21331740	-22873217	-43363782	35	na	2013	Neg
1687	M	Rio de Janeiro	22071060	-22980997	-43194449	57	na	2013	Neg
1688	M	Rio de Janeiro	20541380	-22924603	-43250886	31	na	2013	Neg
1689	M	Belford Roxo	26163520	-22726366	-43387922	37	na	2013	Neg
1690	M	Belford Roxo	26163520	-22726366	-43387922	37	na	2013	Neg
1691	M	Belford Roxo	26163520	-22726366	-43387922	37	na	2013	Neg
1692	M	Belford Roxo	26163520	-22726366	-43387922	37	na	2013	Neg
1693	F	Rio de Janeiro	21931579	-22801714	-43205369	33	na	2013	Neg
1694	F	Duque de Caxias	25080260	-22786067	-43291212	86	na	2013	Neg
1695	M						na	2013	Neg
1696	M	Rio de Janeiro		-22910709	-43193642	54	na	2013	Neg
1697	M	Duque de Caxias	25220300	-22693395	-43246234	44	na	2013	Neg
1698	M	Duque de Caxias	25220300	-22693395	-43246234	44	na	2013	Neg
1699	M	Rio de Janeiro		-22883301	-43249096	51	na	2013	Neg
1700	M	Rio de Janeiro	20270230	-22917137	-43215120		na	2013	Neg
1701	M	Rio de Janeiro	20911300	-22878556	-43250871	36	na	2013	Neg
1702	M	Rio de Janeiro	20081130	-22878556	-43250871	52	na	2013	Neg
1703	M	Rio de Janeiro	20081130	-22878556	-43250871	52	na	2013	Neg
1704	M	Rio de Janeiro	20081130	-22878556	-43250871	52	na	2013	Neg
1705	M	Itaboraí		-22755525	-42859427	57	na	2013	Neg
1706	M	Rio de Janeiro	25036040	-22787317	-43186586	65	na	2013	Neg
1707	M	São João de Meriti	25515260	-22800558	-43365055	41	na	2013	Neg
1708	F	Duque de Caxias	25272300	-22625216	-43196576	28	na	2013	Neg
1709	F	Niterói	24210130	-22898412	-43127049	29	na	2013	Neg
1710	F	Rio de Janeiro	21060420	-22860646	-43262897	23	na	2013	Neg
1711	F	Rio de Janeiro	23092002	-22866271	-43552454	18	na	2013	Neg
1712	F						na	2013	Neg
1713	M	Rio de Janeiro	23087440	-22886299	-43556098	42	na	2013	Neg
1714	F	Rio de Janeiro	22071060	-22980997	-43194449	35	na	2013	Neg
1715	M	Belford Roxo	26116043	-22751916	-43383107	30	na	2013	Neg
1716	F	Rio de Janeiro	21852530	-22851994	-43496401	67	na	2013	Neg
1717	M	Rio de Janeiro		-22886010	-43370196	80	na	2013	Neg
1718	M	Rio de Janeiro	20211290	-22916705	-43196288	66	na	2013	Neg
1719	M	Rio de Janeiro	21532200	-22820515	-43363540	70	na	2013	Neg
1720	F	Duque de Caxias	25025086	-22781752	-43323274	46	na	2013	Neg
1721	F	Duque de Caxias	25025086	-22781752	-43323274	47	na	2013	Neg
1722	M	Rio de Janeiro	21340060	-22868173	-43359525	49	na	2013	Neg
1723	M	Rio de Janeiro	22210060	-22932035	-43176125	48	na	2013	Neg
1724	F	Nilópolis	26525670	-22814130	-43395809	76	na	2013	Neg
1725	M						na	2013	Neg
1726	M	Rio de Janeiro	21833190	-22880389	-43494181	39	na	2013	Neg
1727	M	Rio de Janeiro	21360340	-22863141	-43332508	56	na	2013	Neg
1728	M	Nilópolis	26535360	-22799856	-43404478	72	na	2013	Neg
1729	F	Rio de Janeiro	21645521	-22818731	-43393120		na	2013	Neg
1730	M	Rio de Janeiro	22231140	-22933227	-43181210	24	na	2013	Neg
1731	F	Rio de Janeiro	21910390	-22788064	-43185017	55	na	2013	Neg
1732	F	Nova Iguaçu	26266010	-22762143	-43501517	20	na	2013	Neg
1733	M	São Paulo				19	na	2013	Neg
1734	F	Rio de Janeiro	20745270	-22902300	-43305813	69	na	2013	Neg
1735	M	Rio de Janeiro	20780060	-22898261	-43270679	61	na	2013	Neg
1736	M	Rio de Janeiro	20780060	-22898261	-43270679	61	na	2013	Neg
1737	M	Niterói	24230410	-22905737	-43096346	21	na	2013	Neg
1738	M	Belford Roxo	26183606	-22724680	-43335462	43	na	2013	Neg
1739	F	Mesquita	26574721	-22774703	-43416802	58	na	2013	Neg
1740	F	Rio de Janeiro	21770230	-22888230	-43441838	43	na	2013	Neg
1741	M	Rio de Janeiro	22041361	-22964916	-43192781	56	na	2013	Neg
1742	M	Rio de Janeiro	21380270	-22886756	-43313733	19	na	2013	Neg
1743	F	Rio de Janeiro	21864050	-22849743	-43470424	42	na	2013	Neg
1744	F	Rio de Janeiro	21910520	-22797413	-43180902	21	na	2013	Neg
1745	M	Rio de Janeiro		-22918233	-43199776	23	na	2013	Neg
1746	F	Nilópolis	26540020	-22807221	-43406767	57	na	2013	Neg
1747	F	Nova Iguaçu	26298680	-22848483	-43610275	74	na	2013	Neg
1748	F	São José do Vale do Rio Preto	25780000	-22172605	-42958279	15	na	2013	Neg
1749	F	Niterói	24110050	-22873271	-43103242	20	na	2013	Neg
1750	F	Rio de Janeiro	21521030	-22814129	-43355207	58	na	2013	Neg
1751	F	Rio de Janeiro	21235100	-22843680	-43326864	64	na	2013	Neg
1752	F	Rio de Janeiro	20530003	-22936908	-43245294	65	na	2013	Neg
1753	M	Rio de Janeiro		-22899887	-43223340	31	na	2013	Neg
1754	F	Rio de Janeiro	21030010	-22843191	-43248820	44	na	2013	Neg
1755	F	São Paulo		-23632669	-46692905	45	na	2013	Neg
1756	M						na	2013	Neg
1757	M	Rio de Janeiro	23045000	-22913813	-43561648	49	na	2013	Neg
1758	M	Rio de Janeiro	23093702	-22879943	-43535392	24	na	2013	Neg
1759	F	Mesquita	26560580	-22767263	-43426724	48	na	2013	Neg
1760	F	Rio de Janeiro		-22872698	-43359720	32	na	2013	Neg
1761	F						na	2013	Neg
1762	M	São João de Meriti		-22802954	-43373093	85	na	2013	Neg
1763	F	Maricá	24900000	-22916316	-42845783	40	na	2013	Neg
1764	F	Rio de Janeiro	22735020	-22914895	-43347036	55	na	2013	Neg
1765	M	Nova Iguaçu	26147010	-22705954	-43430009	47	na	2013	Neg
1766	M	Rio de Janeiro	21650070	-22817831	-43378395	37	na	2013	Neg
1767	M	Maricá	24940000	-22968337	-42942441	49	na	2013	Neg
1768	M	Nova Iguaçu	26050640	-22692404	-43464839	53	na	2013	Neg
1769	F	Nilópolis	26525820	-22804679	-43421866	21	na	2013	Neg
1770	F	Rio de Janeiro	22713375	-22927385	-43391883	33	na	2013	Neg
1771	F	Rio de Janeiro	21341290	-22882932	-43352553	72	na	2013	Neg
1772	F	Maricá	24933565	-22955684	-42938057		na	2013	Neg
1773	F	Rio de Janeiro	21072760	-22849570	-43289663	31	na	2013	Neg
1774	F	Rio de Janeiro	21072760	-22849570	-43289663	31	na	2013	Neg
1775	M	Nova Iguaçu	26060320	-22696766	-43433578	28	na	2013	Neg
1776	F	São Gonçalo	24452001	-22818532	-43013647	24	na	2013	Neg
1777	F	São Gonçalo	24452001	-22818532	-43013647	25	na	2013	Neg
1778	F	São Gonçalo	24465230	-22814256	-43053931	21	na	2013	Neg
1779	F	Rio de Janeiro	21715080	-22881773	-43438093	20	na	2013	Neg
1780	F	Rio de Janeiro	21321310	-22895357	-43365061	24	na	2013	Neg
1781	F	Nova Iguaçu	26022740	-22735520	-43455268		na	2013	Neg
1782	M	Rio de Janeiro	20520100	-22924977	-43231503	60	na	2013	Neg
1783	M	Rio de Janeiro	23560270	-22905474	-43699312	29	na	2013	Neg
1784	M	Rio de Janeiro	23560270	-22905474	-43699312	29	na	2013	Neg
1785	M	Duque de Caxias		-22710213	-43307191	32	na	2013	Neg
1786	M	Rio de Janeiro		-22899598	-43491505	24	na	2013	Neg
1787	M	Nova Iguaçu	26256030	-22761972	-43462035	29	na	2013	Neg
1788	M	Rio de Janeiro	21931619	-22792909	-43209669	29	na	2013	Neg
1789	M	Rio de Janeiro	20911060	-22902458	-43235815	33	na	2013	Neg
1790	M	Rio de Janeiro	21520001	-22812462	-43360801	63	na	2013	Neg
1791	F	São Gonçalo	24738320	-22851055	-42950078	41	na	2013	Neg
1792	M	Rio de Janeiro	20241110	-22915995	-43178220	37	na	2013	Neg
1793	F	Duque de Caxias	25045270	-22726987	-43317976	32	na	2013	Neg
1794	M	Duque de Caxias	25070190	-22778693	-43304625	51	na	2013	Neg
1795	M	Rio de Janeiro		-22863033	-43285201	65	na	2013	Neg
1796	M						na	2013	Neg
1797	M	Duque de Caxias	25270391	-22620514	-43231374	56	na	2013	Neg
1798	M	Rio de Janeiro	21040016	-22854342	-43250446	53	na	2013	Neg
1799	M	Paracambi	26600000	-22629415	-43705376	54	na	2013	Neg
1800	M	Paracambi	26600000	-22629415	-43705376	54	na	2013	Neg
1801	M	Rio de Janeiro	23058410	-22922941	-43619812	54	na	2013	Neg
1802	M	Rio de Janeiro	23058410	-22922941	-43619812	54	na	2013	Neg
1803	M	Nova Iguaçu	26010630	-22758063	-43423030	46	na	2013	Neg
1804	M	Rio de Janeiro	22710045	-22928644	-43370522	27	na	2013	Neg
1805	M	Rio de Janeiro	20911300	-22878536	-43250845	30	na	2013	Neg
1806	M	Rio de Janeiro	21330740	-22878736	-43363926	51	na	2013	Neg
1807	M	Rio de Janeiro	21330740	-22878736	-43363926	51	na	2013	Neg
1808	M						na	2013	Neg
1809	M	Nova Iguaçu	26297033	-22812213	-43596453	61	na	2013	Neg
1810	F	Rio de Janeiro	21540530	-22852508	-43342662	58	na	2013	Neg
1811	F	Rio de Janeiro		-22910981	-43571303	63	na	2013	Neg
1812	M	Rio de Janeiro	21046400	-22870829	-43238110	50	na	2013	Neg
1813	M	Rio de Janeiro	21070000	-22840582	-43283442	56	na	2013	Neg
1814	M	São Gonçalo	24451650	-22833321	-43007083	56	na	2013	Neg
1815	M	Rio de Janeiro	21061660	-22860169	-43267526	36	na	2013	Neg
1816	M	Rio de Janeiro	20760650	-22876839	-43292721	55	na	2013	Neg
1817	M	Duque de Caxias		-22707061	-43270014	53	na	2013	Neg
1818	M	Magé	25915000	-22609947	-43175865	51	na	2013	Neg
1819	M	Nova Iguaçu	26050780	-22686131	-43461396	42	na	2013	Neg
1820	M						na	2013	Neg
1821	M	Rio de Janeiro	21660250	-22836805	-43380302		na	2013	Neg
1822	M	Rio de Janeiro					na	2013	Neg
1823	M	Rio de Janeiro	20086135	-22889126	-43244121	47	na	2013	Neg
1824	M	Rio de Janeiro	20750092	-22877659	-43296535	22	na	2013	Neg
1825	M	Rio de Janeiro	20750092	-22877659	-43296535	22	na	2013	Neg
1826	M	Rio de Janeiro	20241150	-22920754	-43179893	60	na	2013	Neg
1827	M	Rio de Janeiro		-23010605	-43291590	57	na	2013	Neg
1828	M	Rio de Janeiro		-23010605	-43291590	57	na	2013	Neg
1829	M	Rio de Janeiro		-23010605	-43291590	57	na	2013	Neg
1830	M	Rio de Janeiro	21850753	-22860381	-43496679		na	2013	Neg
1831	M	Duque de Caxias	25243260	-22660006	-43301244	72	na	2013	Neg
1832	M	Rio de Janeiro	21041000	-22866550	-43252305	47	na	2013	Neg
1833	M	Rio de Janeiro	22720011	-22919298	-43387796	20	na	2013	Neg
1834	M	Rio de Janeiro	23093140	-22880458	-43535773	42	na	2013	Neg
1835	M	Rio de Janeiro	22753424	-22972978	-43368275	52	na	2013	Neg
1836	M	São João de Meriti	25515011	-22799037	-43371390	21	na	2013	Neg
1837	M	Rio de Janeiro		-22812907	-43207390	46	na	2013	Neg
1838	M	Rio de Janeiro		-22812907	-43207390	46	na	2013	Neg
1839	M	Rio de Janeiro		-22812907	-43207390	46	na	2013	Neg
1840	F	Rio de Janeiro	21660300	-22839052	-43375593	57	na	2013	Neg
1841	F	Nilópolis	26515590	-22819205	-43422938	50	na	2013	Neg
1842	F	Rio de Janeiro		-22880649	-43530875	29	na	2013	Neg
1843	F	Rio de Janeiro		-22880649	-43530875	29	na	2013	Neg
1844	F	Rio de Janeiro		-22880649	-43530875	29	na	2013	Neg
1845	F	Belford Roxo	26167373	-22736300	-43375230	40	na	2013	Neg
1846	M	São Gonçalo	24744740	-22840023	-43020267	25	na	2013	Neg
1847	M	São Gonçalo	24744740	-22840023	-43020267	25	na	2013	Neg
1848	F	Rio de Janeiro	21852410	-22861961	-43493284	30	na	2013	Neg
1849	F						na	2013	Neg
1850	F						na	2013	Neg
1851	M	Rio de Janeiro	23575275	-22879141	-43655458	51	na	2013	Neg
1852	M	Rio de Janeiro		-22995328	-43623678	34	na	2013	Neg
1853	M	Rio de Janeiro		-22995328	-43623678	34	na	2013	Neg
1854	M	Rio de Janeiro		-22995328	-43623678	34	na	2013	Neg
1855	M	Rio de Janeiro		-22927180	-43628105	45	na	2013	Neg
1856	M	Belford Roxo	26178130	-22723965	-43363307	40	na	2013	Neg
1857	M	Rio de Janeiro	21042020	-22862171	-43240740	36	na	2013	Neg
1858	M	Rio de Janeiro	23580040	-22916293	-43639692	25	na	2013	Neg
1859	M	Nova Iguaçu	26279410	-22742532	-43518848	52	na	2013	Neg
1860	M	Nova Iguaçu	26279410	-22742532	-43518848	33	na	2013	Neg
1861	M	Nova Iguaçu	26279410	-22742532	-43518848		na	2013	Neg
1862	F	Rio de Janeiro	21550390	-22858347	-43356663	44	na	2013	Neg
1863	F	Rio de Janeiro	20710150	-22905725	-43274374	75	na	2013	Neg
1864	F	Duque de Caxias	25065005	-22777651	-43292463	28	na	2013	Neg
1865	F	Rio de Janeiro	20511020	-22917465	-43236563	24	na	2013	Neg
1866	M	Rio de Janeiro	21512080	-22838619	-43363486	51	na	2013	Neg
1867	M	Rio de Janeiro	20910090	-22899892	-43229790	40	na	2013	Neg
1868	M	São João de Meriti	25041070	-22787130	-43331983	29	na	2013	Neg
1869	F	Rio de Janeiro	21230085	-22822906	-43334253	46	na	2013	Neg
1870	F	Paracambi				62	na	2013	Neg
1871	F	Rio de Janeiro	20973110	-22884722	-43255970		na	2013	Neg
1872	M	São João de Meriti	23061581	-22811276	-43390656	70	na	2013	Neg
1873	F	Rio de Janeiro	20231046	-22908130	-43186005	24	na	2013	Neg
1874	F	Rio de Janeiro	21920030	-22799099	-43189138	18	na	2013	Neg
1875	M	Rio de Janeiro	21550010	-22859553	-43350659		na	2013	Neg
1876	M						na	2013	Neg
1877	F	Rio de Janeiro				19	na	2013	Neg
1878	M	Rio de Janeiro				43	na	2013	Neg
1879	M	Nova Iguaçu	26260510	-22752343	-43471570	46	na	2013	Neg
1880	F	Rio de Janeiro	21040114	-22851742	-43249737	28	na	2013	Neg
1881	M	Belford Roxo		-22740232	-43420668	56	na	2013	Neg
1882	M	Rio de Janeiro	22031020	-22969102	-43187111	28	na	2013	Neg
1883	M	Belford Roxo	26176110	-22721595	-43357866	38	na	2013	Neg
1884	F						na	2013	Neg
1885	F	Rio de Janeiro	21371170	-22856828	-43320441	18	na	2013	Neg
1886	F						na	2013	Neg
1887	M	Rio de Janeiro	23013280	-22892634	-43536134	33	na	2013	Neg
1888	M	Rio de Janeiro	23098006	-22864570	-43517323	29	na	2013	Neg
1889	F	Rio de Janeiro	21730230	-22866182	-43424580	38	na	2013	Neg
1890	F	Rio de Janeiro	21340540	-22872641	-43348001	45	na	2013	Neg
1891	M	Rio de Janeiro	22051030	-22971513	-43190498	40	na	2013	Neg
1892	M	Rio de Janeiro	20751160	-22885096	-43304227		na	2013	Neg
1893	M	Rio de Janeiro	21875020	-22871261	-43456973	35	na	2013	Neg
1894	M	São Gonçalo	24431366	-22826749	-43084378	38	na	2013	Neg
1895	F	Rio de Janeiro	20561140	-22924295	-43263536	53	na	2013	Neg
1896	F	Nova Iguaçu	26280650	-22739804	-43481021	29	na	2013	Neg
1897	M	Rio de Janeiro	21361090	-22856862	-43333066	26	na	2013	Neg
1898	F	Belford Roxo	26157340	-22701888	-43406731	31	na	2013	Neg
1899	F	Belford Roxo	26157340	-22701888	-43406731	31	na	2013	Neg
1900	F	Rio de Janeiro	22210030	-22931007	-43174580	20	na	2013	Neg
1901	M					34	na	2013	Neg
1902	M	Rio de Janeiro	23036060	-22942528	-43582407	51	na	2013	Neg
1903	F	Rio de Janeiro				25	na	2013	Neg
1904	F	Niterói	24315375	-22896852	-43059089	23	na	2013	Neg
1905	F	Nova Iguaçu	26015360	-22742892	-43431431	19	na	2013	Neg
1906	M	Rio de Janeiro	21040190	-22858919	-43245422	66	na	2013	Neg
1907	F	Nilópolis	26530020	-22805242	-43417088	31	na	2013	Neg
1908	F	Rio de Janeiro	21735320	-22874163	-43431360	23	na	2013	Neg
1909	M	Rio de Janeiro	21050140	-22870595	-43255716	18	na	2013	Neg
1910	M						na	2013	Neg
1911	M	Rio de Janeiro	21011240	-22825986	-43286427	28	na	2013	Neg
1912	M	Rio de Janeiro	21555360	-22858043	-43367763	23	na	2013	Neg
1913	M	Seropédica		-22809719	-43642039	10	na	2013	Neg
1914	M	Rio de Janeiro	20221230	-22901019	-43192543	13	na	2013	Neg
1915	F	Magé	25915000	-22606053	-43197871	27	na	2013	Neg
1916	F	Paracambi	26600000	-22604046	-43707428	37	na	2013	Neg
1917	F	Rio de Janeiro	21050030	-22877169	-43256301	33	na	2013	Neg
1918	M	Rio de Janeiro	21645360	-22827107	-43395690	33	na	2013	Neg
1919	F						na	2013	Neg
1920	F	Rio de Janeiro	20720350	-22908220	-43291125	55	na	2013	Neg
1921	F	Rio de Janeiro	21231050	-22829681	-43321038	41	na	2013	Neg
1922	F	Guapimirim	24466090	-22537911	-42979953	35	na	2013	Neg
1923	F	Guapimirim	24466090	-22537911	-42979953	35	na	2013	Neg
1924	F	São Gonçalo	24466090	-22814278	-43064540	41	na	2013	Neg
1925	M						na	2013	Neg
1926	M						na	2013	Neg
1927	M	Rio de Janeiro	21020050	-22838635	-43280028	50	na	2013	Neg
1928	M						na	2013	Neg
1929	M	Rio de Janeiro	21211170	-22831620	-43306690	21	na	2013	Neg
1930	M	Duque de Caxias	25261210	-22643997	-43260414	25	na	2013	Neg
1931	M	Rio de Janeiro	20231016	-22911252	-43186692	72	na	2013	Neg
1932	F	Rio de Janeiro	21864270	-22854113	-43459549	21	na	2013	Neg
1933	M	Rio de Janeiro	21862370	-22860922	-43468111	53	na	2013	Neg
1934	M	Rio de Janeiro	23065490	-22883112	-43629176	54	na	2013	Neg
1935	M	Niterói		-22907189	-43070998	42	na	2013	Neg
1936	M	Duque de Caxias	25272280	-22637809	-43205993	45	na	2013	Neg
1937	M	Rio de Janeiro	22783325	-22978094	-43455075	1	na	2013	Neg
1938	M	Rio de Janeiro	22783325	-22978094	-43455075	1	na	2013	Neg
1939	M	Rio de Janeiro	21020360	-22838127	-43271938	27	na	2013	Neg
1940	M	Rio de Janeiro	20765340	-22868920	-43287755	62	na	2013	Neg
1941	M	Rio de Janeiro				17	na	2013	Neg
1942	M	Rio de Janeiro	23587210	-22921269	-43624236	12	na	2013	Neg
1943	M						na	2013	Neg
1944	M	Itaboraí	24856016	-22765011	-42915608	36	na	2013	Neg
1945	M	Rio de Janeiro	21061400	-22865086	-43273627	9	na	2013	Neg
1946	F	Rio de Janeiro	22230060	-22936096	-43177409	23	na	2013	Neg
1947	F	Rio de Janeiro	20973011	-22886460	-43251803	60	na	2013	Neg
1948	F	Rio de Janeiro	20973011	-22886460	-43251803	60	na	2013	Neg
1949	F	Rio de Janeiro	23020240	-22930441	-43691900	61	na	2013	Neg
1950	F	Nova Iguaçu	26022740	-22735520	-43455268	48	na	2013	Neg
1951	F						na	2013	Neg
1952	F	Rio de Janeiro	21042020	-22862171	-43240740	48	na	2013	Neg
1953	F	Rio de Janeiro	21042020	-22862171	-43240740	48	na	2013	Neg
1954	F	Rio de Janeiro	20250100	-22919299	-43201324	41	na	2013	Neg
1955	F	Nova Iguaçu		-22736147	-43464772	38	na	2013	Neg
1956	M	Rio de Janeiro	21044590	-22861216	-43245283	48	na	2013	Neg
1957	M	Rio de Janeiro	22733045	-22903797	-43358169	32	na	2013	Neg
1958	M	Nova Iguaçu		-22732057	-43478376	53	na	2013	Neg
1959	M	Nova Iguaçu	26031380	-22732057	-43478376	53	na	2013	Neg
1960	M	Rio de Janeiro	21041130	-22868851	-43249656	47	na	2013	Neg
1961	M						na	2013	Neg
1962	F	Niterói	24230003	-22906317	-43099678	29	na	2013	Neg
1963	F	Nova Iguaçu		-22735723	-43525165	60	na	2013	Neg
1964	F	São Gonçalo		-22855308	-43074332		na	2013	Neg
1965	F	Rio de Janeiro	21511290	-22844936	-43353366	30	na	2013	Neg
1966	F	Rio de Janeiro	22221000	-22925790	-43176101	21	na	2013	Neg
1967	F	Rio de Janeiro	20551230	-22913662	-43252240	34	na	2013	Neg
1968	M	São Gonçalo		-22785884	-42998621	60	na	2013	Neg
1969	M	Rio de Janeiro	20766140	-22865886	-43282476	40	na	2013	Neg
1970	M	Rio de Janeiro		-22887275	-43482720	25	na	2013	Neg
1971	M	Rio de Janeiro		-22887275	-43482720	26	na	2013	Neg
1972	M						na	2013	Neg
1973	M	Rio de Janeiro	21555250	-22853769	-43364189	43	na	2013	Neg
1974	F	Belford Roxo	26115230	-22742119	-43383398	40	na	2013	Neg
1975	F	Belford Roxo	26115230	-22735768	-43381522	45	na	2013	Neg
1976	F	Nova Iguaçu		-22789013	-43547168	38	na	2013	Neg
1977	M	Rio de Janeiro	21765100	-22892796	-43428911	42	na	2013	Neg
1978	M	Rio de Janeiro		-22864278	-43352294	30	na	2013	Neg
1979	M	Rio de Janeiro	21520001	-22814000	-43358891	33	na	2013	Neg
1980	M	São Gonçalo	24457650	-22806866	-43015669	45	na	2013	Neg
1981	M	São Gonçalo		-22806866	-43015669	47	na	2013	Neg
1982	M	São Gonçalo		-22806866	-43015669	47	na	2013	Neg
1983	M	Rio de Janeiro					na	2013	Neg
1984	M	Rio de Janeiro	20750280	-22874775	-43301826	47	na	2013	Neg
1985	M	Rio de Janeiro	20080070	-22900849	-43183831	47	na	2013	Neg
1986	M	Rio de Janeiro	21044250	-22851908	-43248931	40	na	2013	Neg
1987	M	São João de Meriti	25520661	-22802767	-43373603	32	na	2013	Neg
1988	M	Rio de Janeiro	22795570	-23027260	-43473693	39	na	2013	Neg
1989	M	Nova Iguaçu	26070488	-22708452	-43429955	36	na	2013	Neg
1990	M	Nova Iguaçu	26011060	-22755680	-43429769	11	na	2013	Neg
1991	M	Nova Friburgo	28635420	-22227238	-42518100	46	na	2013	Neg
1992	M	Mesquita	26580220	-22788354	-43421505	34	na	2013	Neg
1993	M	Rio de Janeiro		-22841548	-43264627	53	na	2013	Neg
1994	F	Trajano Moraes				35	na	2013	Neg
1995	F	Rio de Janeiro		-22849546	-43263921	52	na	2013	Neg
1996	F	Belford Roxo		-22752737	-43392276	74	na	2013	Neg
1997	F	Belford Roxo		-22721620	-43419861	62	na	2013	Neg
1998	F	São João de Meriti	25576060	-22805880	-43388675	29	na	2013	Neg
[truncated: 1,247 more rows]
